# Supplementary material for: Psychometric properties of the Patient Health Questionnaire-4 among Hong Kong young adults in 2021: Associations with meaning in life and suicidal ideation
Source: Front Psychiatry. 2023 Mar 9;14:1138755. doi: 10.3389/fpsyt.2023.1138755 (PMC10033692; doi:10.3389/fpsyt.2023.1138755)
Supplement: Supplementary file 1 [file Table_1.XLS]

## Sheet: Supplementary file 1
gender	age	agegroup	Studying	COVID_distress	know_suicide_attempt	Distress_month	MLQ1	MLQ2	MLQ3	PHQ1	PHQ2	PHQ3	PHQ4	suicidal_ideation	MLQ	PHQ	seekhelp
2	30	2	0	3	1	1	7	4	5	4	1	2	2	0	5.33333	5	1
1	31	2	0	5	0	1	5	7	7	2	4	4	4	1	6.33333	10	1
1	24	1	0	1	0	0	5	5	5	1	1	1	1	0	5	0	-99
2	22	1	1	2	0	0	4	3	3	1	1	2	2	0	3.33333	2	-99
2	25	1	0	5	0	1	5	4	2	2	2	2	2	0	3.66667	4	1
1	33	2	0	2	0	0	7	7	5	4	1	2	1	0	6.33333	4	-99
1	28	2	0	3	0	0	5	3	3	1	1	1	1	0	3.66667	0	-99
1	31	2	0	1	1	0	7	1	7	4	1	1	1	0	5	3	-99
2	22	1	1	4	0	1	5	6	5	1	2	2	2	0	5.33333	3	1
2	28	2	0	5	0	1	1	7	1	3	1	2	2	0	3	4	1
2	23	1	0	3	1	0	5	5	5	1	1	1	1	0	5	0	-99
1	27	2	0	2	0	1	5	4	6	2	2	2	1	0	5	3	1
2	28	2	0	2	0	1	5	5	6	1	2	2	3	0	5.33333	4	1
1	21	1	1	4	0	0	3	2	4	2	1	1	1	0	3	1	-99
2	22	1	0	1	0	0	7	5	7	1	1	1	1	0	6.33333	0	-99
1	20	1	1	5	1	0	7	5	7	2	1	2	1	0	6.33333	2	-99
1	25	1	0	2	1	1	2	2	5	2	1	2	1	0	3	2	1
2	33	2	0	2	1	1	4	3	3	2	1	2	1	0	3.33333	2	0
1	24	1	0	4	1	1	5	5	6	2	1	2	2	0	5.33333	3	1
1	20	1	0	3	1	1	2	1	4	1	2	1	1	1	2.33333	1	1
1	24	1	1	4	0	1	5	5	6	1	1	2	1	0	5.33333	1	0
1	27	2	0	1	1	0	6	5	5	1	1	3	1	0	5.33333	2	-99
1	35	2	0	1	1	0	6	5	6	1	1	1	1	0	5.66667	0	-99
1	23	1	0	3	1	1	7	7	7	2	3	2	2	1	7	5	1
1	21	1	1	4	1	1	3	3	3	4	4	3	3	1	3	10	1
2	20	1	1	2	0	1	3	3	3	1	1	2	2	0	3	2	1
2	27	2	0	1	0	0	1	3	5	2	2	1	2	1	3	3	-99
1	32	2	0	4	0	0	5	5	4	1	1	2	1	0	4.66667	1	-99
1	22	1	1	2	0	1	3	1	1	2	2	1	2	0	1.66667	3	1
2	34	2	0	3	0	0	4	3	4	1	1	2	1	0	3.66667	1	-99
1	22	1	1	4	0	1	4	3	4	1	1	2	1	0	3.66667	1	1
1	34	2	0	1	0	0	7	7	7	1	1	1	1	0	7	0	-99
2	25	1	0	3	0	0	4	3	3	1	1	2	1	0	3.33333	1	-99
1	32	2	0	3	0	0	5	5	5	3	1	1	1	0	5	2	-99
2	35	2	0	4	0	1	6	6	6	1	1	2	1	0	6	1	1
2	29	2	0	2	1	1	7	5	6	1	1	2	1	0	6	1	1
1	26	2	0	4	0	1	7	6	6	2	2	2	1	0	6.33333	3	1
2	28	2	1	4	0	0	5	5	7	1	1	1	2	0	5.66667	1	-99
1	26	2	0	5	0	0	6	5	6	2	2	1	1	0	5.66667	2	-99
2	18	1	0	3	0	1	3	3	4	2	2	2	2	0	3.33333	4	1
2	18	1	1	3	0	0	5	4	5	1	2	2	2	0	4.66667	3	-99
1	30	2	0	5	1	0	7	2	6	1	2	1	1	1	5	1	-99
2	24	1	1	2	0	0	7	7	7	2	3	2	1	0	7	4	-99
2	22	1	1	3	0	1	4	3	3	3	2	2	2	0	3.33333	5	1
2	31	2	0	1	0	1	4	4	4	1	3	3	3	0	4	6	1
1	28	2	0	2	0	1	7	7	7	4	2	3	2	0	7	7	1
1	25	1	0	2	0	1	3	3	4	1	1	1	1	0	3.33333	0	0
2	23	1	0	2	0	0	4	3	6	2	2	2	1	0	4.33333	3	-99
2	33	2	0	1	0	0	7	4	6	1	2	1	1	0	5.66667	1	-99
1	32	2	0	5	0	1	5	5	5	1	1	2	1	0	5	1	1
1	22	1	1	3	0	0	4	4	5	1	1	2	1	0	4.33333	1	-99
2	24	1	0	5	0	1	6	6	7	1	1	2	1	0	6.33333	1	1
1	20	1	0	3	0	0	5	4	4	1	1	2	1	0	4.33333	1	-99
1	23	1	0	4	0	1	6	6	5	4	3	2	1	0	5.66667	6	1
1	35	2	0	1	0	0	6	5	5	1	1	1	1	0	5.33333	0	-99
2	35	2	0	1	0	0	5	5	5	1	1	2	1	0	5	1	-99
2	32	2	0	3	0	1	5	4	4	2	2	2	1	0	4.33333	3	1
2	18	1	1	3	0	1	7	7	7	1	1	1	1	0	7	0	1
2	28	2	0	2	1	0	4	5	6	1	1	2	1	0	5	1	-99
2	22	1	1	3	0	0	-99	5	4	2	3	2	3	0	4.5	6	-99
1	21	1	1	3	0	0	6	6	6	1	1	1	1	0	6	0	-99
2	23	1	1	2	1	0	7	7	7	1	1	1	2	0	7	1	-99
2	33	2	0	4	0	1	6	5	7	1	2	2	2	0	6	3	1
2	34	2	0	3	0	0	2	2	2	4	2	4	3	0	2	9	-99
2	19	1	1	3	0	0	5	4	6	1	1	2	1	0	5	1	-99
1	27	2	0	3	0	0	5	2	4	1	1	1	1	0	3.66667	0	-99
1	22	1	0	4	0	0	4	2	6	4	1	1	1	0	4	3	-99
2	28	2	0	4	0	1	5	4	4	2	2	2	2	0	4.33333	4	1
1	21	1	1	4	0	0	5	4	5	1	1	1	1	0	4.66667	0	-99
2	30	2	0	2	0	0	6	7	7	1	1	1	1	0	6.66667	0	-99
2	18	1	1	3	0	1	4	3	3	1	1	2	1	0	3.33333	1	1
1	28	2	0	2	0	1	4	5	5	1	2	2	1	0	4.66667	2	0
1	19	1	1	2	0	1	3	7	5	3	2	2	1	0	5	4	1
2	25	1	0	4	1	1	5	3	3	2	2	2	1	0	3.66667	3	1
1	32	2	0	2	1	0	3	2	6	1	1	2	1	0	3.66667	1	-99
2	22	1	1	4	1	0	3	3	4	2	2	2	1	1	3.33333	3	-99
1	20	1	1	2	0	0	7	2	5	1	1	1	1	0	4.66667	0	-99
1	23	1	0	3	0	0	4	4	5	2	2	2	1	0	4.33333	3	-99
1	35	2	0	5	0	1	4	4	4	1	2	2	2	0	4	3	1
2	20	1	0	3	0	1	3	1	5	3	3	2	3	1	3	7	1
2	31	2	0	1	1	0	7	5	5	2	1	1	1	0	5.66667	1	-99
2	31	2	0	2	0	0	5	5	4	2	1	2	1	0	4.66667	2	-99
1	36	2	0	4	0	1	6	5	5	1	1	1	1	0	5.33333	0	1
1	27	2	0	5	1	0	4	4	5	1	1	2	1	0	4.33333	1	-99
1	20	1	0	1	0	0	7	7	7	1	1	1	1	0	7	0	-99
2	29	2	0	1	0	0	3	3	4	1	1	1	1	0	3.33333	0	-99
1	19	1	1	3	0	1	5	3	5	2	1	1	1	0	4.33333	1	1
1	21	1	1	3	0	0	3	2	2	1	2	2	1	0	2.33333	2	-99
2	31	2	0	3	1	1	7	5	7	1	2	3	1	0	6.33333	3	1
1	25	1	0	3	0	1	5	3	4	2	2	2	1	0	4	3	1
1	22	1	1	4	0	0	7	7	7	2	1	3	1	0	7	3	-99
1	33	2	0	3	0	0	5	6	5	1	1	2	1	0	5.33333	1	-99
1	25	1	1	3	1	1	6	6	5	2	1	2	1	0	5.66667	2	1
1	25	1	0	3	0	0	5	5	5	1	1	2	2	0	5	2	-99
1	19	1	1	1	1	0	4	3	4	2	2	2	1	0	3.66667	3	-99
1	33	2	0	3	0	1	6	3	7	2	2	2	1	0	5.33333	3	1
1	27	2	0	4	1	0	5	4	7	1	1	1	1	0	5.33333	0	-99
1	28	2	0	4	0	1	5	5	6	1	1	1	1	0	5.33333	0	1
1	29	2	0	4	0	0	4	5	4	2	1	2	1	0	4.33333	2	-99
1	29	2	0	4	0	0	6	5	5	1	1	1	1	0	5.33333	0	-99
2	22	1	0	2	0	1	5	4	5	2	2	2	2	0	4.66667	4	1
1	20	1	1	2	1	1	7	7	6	1	2	1	1	0	6.66667	1	1
1	29	2	0	1	0	1	4	3	3	1	1	1	1	0	3.33333	0	1
1	24	1	0	2	0	0	5	6	7	1	1	1	1	0	6	0	-99
1	21	1	1	2	0	0	4	4	5	2	1	2	1	0	4.33333	2	-99
2	29	2	0	1	1	0	5	4	5	1	1	1	2	0	4.66667	1	-99
2	34	2	0	5	0	1	5	5	5	1	2	2	2	0	5	3	1
1	31	2	0	2	0	0	3	3	3	2	2	2	1	0	3	3	-99
1	25	1	0	5	0	1	5	5	7	1	1	2	3	0	5.66667	3	1
2	30	2	0	4	1	0	3	3	4	1	1	2	1	1	3.33333	1	-99
2	22	1	0	2	0	0	7	5	6	1	1	1	1	0	6	0	-99
2	21	1	1	2	1	0	6	5	6	1	1	1	1	0	5.66667	0	-99
2	29	2	0	1	0	0	6	6	7	1	1	1	1	0	6.33333	0	-99
2	24	1	1	1	0	1	6	7	6	2	2	2	1	0	6.33333	3	0
2	32	2	0	1	1	0	7	5	7	1	1	1	1	0	6.33333	0	-99
2	24	1	0	1	1	1	1	1	1	4	4	4	1	1	1	9	1
1	19	1	1	3	0	0	2	3	3	1	1	2	1	0	2.66667	1	-99
2	36	2	0	3	1	0	3	5	5	1	1	2	2	0	4.33333	2	-99
1	23	1	1	2	1	0	5	4	5	2	1	2	1	0	4.66667	2	-99
2	31	2	0	4	0	0	5	4	4	2	2	3	2	0	4.33333	5	-99
2	26	2	0	1	0	1	5	2	3	2	2	4	3	0	3.33333	7	1
1	31	2	0	2	0	1	4	4	5	1	2	2	2	0	4.33333	3	1
2	30	2	0	3	0	1	5	5	4	1	2	2	1	0	4.66667	2	1
1	21	1	1	1	1	1	4	5	4	1	2	4	3	1	4.33333	6	1
1	30	2	0	4	0	0	7	7	7	2	1	3	2	0	7	4	-99
1	25	1	0	3	1	1	5	3	4	3	4	3	1	0	4	7	1
1	18	1	1	3	0	1	3	3	4	2	2	3	3	1	3.33333	6	1
1	28	2	0	3	1	1	1	1	1	4	4	4	4	1	1	12	1
1	23	1	0	5	1	1	4	4	4	4	4	1	1	0	4	6	0
2	27	2	0	4	0	1	5	2	2	2	2	2	1	0	3	3	1
2	24	1	0	2	0	0	5	4	5	2	1	2	2	0	4.66667	3	-99
2	22	1	0	2	1	1	2	3	5	1	2	2	1	0	3.33333	2	1
1	35	2	0	5	1	1	6	6	1	3	3	3	3	0	4.33333	8	1
1	20	1	1	3	1	0	5	4	4	1	1	1	1	0	4.33333	0	-99
1	21	1	1	3	0	0	6	6	3	3	2	2	1	0	5	4	-99
2	31	2	0	3	0	0	5	2	4	2	1	2	1	0	3.66667	2	-99
2	26	2	0	3	0	0	4	5	5	1	1	2	1	0	4.66667	1	-99
2	27	2	0	2	0	0	7	7	7	1	1	1	1	0	7	0	-99
2	29	2	1	2	0	0	7	4	5	1	1	1	1	0	5.33333	0	-99
1	35	2	0	2	1	0	5	5	4	3	2	2	1	0	4.66667	4	-99
2	21	1	1	2	0	0	5	5	5	2	1	2	2	0	5	3	-99
1	23	1	0	1	1	1	5	6	6	2	1	2	1	0	5.66667	2	1
2	28	2	0	3	1	0	5	5	5	1	1	3	2	0	5	3	-99
1	23	1	0	4	0	0	6	5	7	1	1	2	1	0	6	1	-99
1	22	1	1	2	1	0	7	6	6	2	1	1	1	0	6.33333	1	-99
1	36	2	0	3	0	1	5	4	5	1	1	1	1	0	4.66667	0	0
1	35	2	0	4	0	0	6	4	3	3	3	3	3	0	4.33333	8	-99
2	24	1	0	4	0	0	5	5	5	3	1	1	1	0	5	2	-99
2	25	1	0	1	0	0	7	6	6	1	1	1	1	0	6.33333	0	-99
1	24	1	0	4	1	1	2	1	1	3	3	3	3	0	1.33333	8	1
2	23	1	1	4	1	1	5	5	6	1	1	2	2	1	5.33333	2	1
1	25	1	0	1	0	1	4	4	5	2	1	2	1	0	4.33333	2	0
1	24	1	0	5	1	1	5	4	7	2	2	2	1	0	5.33333	3	1
2	27	2	0	4	0	1	1	1	1	2	2	2	1	0	1	3	1
2	36	2	0	4	0	0	4	3	5	2	1	2	2	0	4	3	-99
1	27	2	0	3	0	0	5	4	4	1	1	1	1	0	4.33333	0	-99
2	22	1	1	3	1	1	5	3	5	3	2	3	4	0	4.33333	8	0
2	28	2	0	3	1	1	5	3	4	2	3	3	3	0	4	7	1
1	26	2	0	4	0	1	5	4	4	4	2	2	2	0	4.33333	6	0
2	26	2	0	5	1	0	3	3	5	2	2	3	2	0	3.66667	5	-99
2	27	2	1	5	0	1	7	7	7	1	1	2	1	0	7	1	1
1	28	2	0	4	0	1	5	4	4	1	2	3	1	0	4.33333	3	1
1	29	2	0	2	0	1	3	1	1	4	4	4	4	1	1.66667	12	1
1	23	1	0	1	0	0	7	5	7	1	1	1	1	0	6.33333	0	-99
1	27	2	0	4	1	1	6	5	5	1	1	2	1	0	5.33333	1	0
1	33	2	0	2	1	0	4	5	5	1	2	2	1	0	4.66667	2	-99
2	33	2	0	4	0	0	5	4	5	1	2	1	1	0	4.66667	1	-99
1	29	2	0	2	0	0	5	5	6	1	1	1	1	0	5.33333	0	-99
2	23	1	0	2	1	1	5	4	5	1	1	2	2	0	4.66667	2	1
1	35	2	0	2	0	0	5	4	5	1	1	1	1	0	4.66667	0	-99
2	26	2	1	2	1	0	5	3	5	1	1	2	1	0	4.33333	1	-99
1	28	2	1	3	0	1	1	2	5	2	2	2	2	0	2.66667	4	1
2	29	2	0	3	1	1	3	3	3	1	1	1	1	0	3	0	0
2	30	2	0	1	0	0	5	5	5	1	1	1	1	0	5	0	-99
1	32	2	0	4	0	1	4	3	3	2	2	1	1	1	3.33333	2	1
1	30	2	0	3	1	1	5	3	4	1	2	2	2	0	4	3	1
1	35	2	0	4	0	0	7	7	7	1	1	1	1	0	7	0	-99
2	28	2	0	4	1	0	4	4	4	1	1	1	1	0	4	0	-99
1	23	1	0	1	1	1	4	1	5	2	1	2	1	0	3.33333	2	0
1	26	2	0	4	1	1	7	7	7	2	1	2	2	0	7	3	1
1	20	1	1	2	0	1	3	3	3	2	2	2	2	0	3	4	1
1	33	2	0	2	1	1	4	1	1	4	2	2	1	0	2	5	0
2	29	2	0	3	0	1	4	3	3	2	2	1	2	0	3.33333	3	1
1	27	2	0	4	1	1	5	3	5	2	1	2	2	0	4.33333	3	1
2	35	2	0	2	0	0	3	2	3	2	1	2	2	0	2.66667	3	-99
1	36	2	0	3	1	1	4	6	6	2	1	2	1	0	5.33333	2	1
2	33	2	0	5	1	1	4	5	6	2	2	2	1	0	5	3	1
1	26	2	0	4	1	1	3	3	4	2	2	2	1	0	3.33333	3	1
2	24	1	0	3	0	1	4	5	5	2	2	2	1	0	4.66667	3	1
2	27	2	0	4	0	0	5	5	5	2	2	1	1	0	5	2	-99
1	35	2	0	3	0	0	3	2	6	1	1	1	1	0	3.66667	0	-99
1	27	2	0	5	0	1	7	2	7	2	1	3	1	0	5.33333	3	1
1	22	1	0	4	0	1	3	2	2	2	2	2	2	0	2.33333	4	1
2	27	2	0	4	0	0	5	5	5	1	1	1	1	0	5	0	-99
1	33	2	0	4	0	0	5	4	4	2	1	1	1	0	4.33333	1	-99
1	19	1	1	3	1	1	4	2	4	1	2	2	1	0	3.33333	2	1
2	35	2	0	2	0	1	4	4	5	2	4	2	2	1	4.33333	6	1
1	30	2	0	3	0	1	4	2	5	3	3	3	3	0	3.66667	8	1
1	27	2	1	5	0	1	7	4	7	1	1	1	1	0	6	0	1
2	30	2	0	3	0	1	6	4	5	1	1	1	1	0	5	0	1
1	21	1	1	2	1	1	5	3	4	2	2	2	2	0	4	4	1
2	25	1	0	2	1	1	6	5	6	1	2	3	3	0	5.66667	5	1
1	23	1	0	3	1	1	3	1	1	2	2	2	2	1	1.66667	4	1
1	23	1	1	1	0	1	5	5	3	1	3	3	4	0	4.33333	7	0
2	36	2	0	3	1	0	3	3	3	1	1	1	1	0	3	0	-99
1	26	2	0	2	0	0	7	6	6	1	1	1	1	0	6.33333	0	-99
1	25	1	0	2	0	0	4	4	3	1	1	2	1	0	3.66667	1	-99
1	23	1	0	1	0	1	4	3	3	1	1	2	2	0	3.33333	2	0
1	29	2	0	2	1	0	6	6	5	1	1	1	1	0	5.66667	0	-99
1	32	2	0	1	0	0	3	5	4	4	2	4	2	0	4	8	-99
1	23	1	1	5	1	0	4	4	4	2	1	1	1	0	4	1	-99
2	25	1	0	2	1	0	5	4	4	2	1	2	1	0	4.33333	2	-99
2	34	2	0	4	0	1	5	4	4	2	1	2	2	0	4.33333	3	1
1	26	2	1	4	0	0	5	3	5	1	1	2	2	1	4.33333	2	-99
2	24	1	1	1	0	1	3	2	1	1	1	2	1	0	2	1	1
1	19	1	1	4	1	0	5	6	6	2	1	3	1	0	5.66667	3	-99
1	29	2	0	2	1	0	5	4	5	2	1	2	1	0	4.66667	2	-99
2	32	2	0	1	0	0	3	3	3	2	2	2	2	0	3	4	-99
2	28	2	0	2	0	0	6	6	7	1	1	1	1	0	6.33333	0	-99
1	26	2	1	1	0	1	1	1	1	2	2	2	2	0	1	4	1
1	26	2	0	1	0	0	4	1	3	2	2	2	1	0	2.66667	3	-99
2	29	2	0	1	0	1	5	5	5	2	2	3	3	0	5	6	1
1	34	2	0	2	0	0	3	3	4	2	1	1	1	0	3.33333	1	-99
2	32	2	0	2	1	1	6	5	3	3	2	2	2	1	4.66667	5	1
1	26	2	0	1	0	0	5	4	6	2	2	2	2	0	5	4	-99
2	26	2	0	1	0	0	4	4	4	2	1	2	1	0	4	2	-99
2	26	2	0	1	0	0	4	4	4	1	1	1	1	0	4	0	-99
2	27	2	0	4	0	1	7	6	6	2	2	2	1	0	6.33333	3	1
2	26	2	0	4	0	1	6	6	5	1	1	1	1	0	5.66667	0	1
1	26	2	1	1	0	0	7	5	7	2	1	1	1	0	6.33333	1	-99
1	27	2	0	3	0	1	5	4	4	1	2	2	1	0	4.33333	2	1
2	26	2	0	3	1	1	5	3	4	2	1	2	1	0	4	2	1
2	24	1	0	3	0	1	5	4	5	1	2	2	1	0	4.66667	2	1
2	23	1	0	4	1	1	5	4	6	1	2	2	2	1	5	3	1
2	31	2	0	3	0	0	7	6	6	1	1	2	1	0	6.33333	1	-99
1	25	1	0	2	1	1	7	7	7	3	1	1	2	0	7	3	1
1	24	1	0	3	1	0	5	4	5	1	1	1	1	0	4.66667	0	-99
2	25	1	1	3	0	0	4	6	6	1	2	2	1	0	5.33333	2	-99
1	25	1	0	1	0	0	5	4	6	1	1	2	1	0	5	1	-99
2	25	1	0	3	1	1	6	4	4	1	2	2	1	0	4.66667	2	1
1	24	1	0	2	0	0	4	4	5	2	2	2	1	0	4.33333	3	-99
1	25	1	0	5	0	1	7	5	5	2	2	2	2	0	5.66667	4	1
1	30	2	0	3	0	0	6	6	6	1	1	1	1	0	6	0	-99
2	27	2	0	4	0	0	5	5	7	3	2	2	4	1	5.66667	7	-99
2	31	2	0	4	1	1	6	5	6	1	1	2	1	0	5.66667	1	1
2	30	2	0	4	1	0	5	5	4	2	1	2	1	0	4.66667	2	-99
1	24	1	0	4	1	1	5	4	5	1	2	1	1	0	4.66667	1	1
1	24	1	0	5	0	1	7	4	5	1	2	2	2	0	5.33333	3	1
1	25	1	0	4	1	1	4	2	5	2	2	2	1	0	3.66667	3	1
2	32	2	0	2	0	0	7	5	6	1	1	2	2	0	6	2	-99
2	27	2	0	1	1	1	3	3	5	2	3	3	2	1	3.66667	6	1
2	26	2	0	4	0	1	7	7	7	1	1	2	2	0	7	2	1
1	26	2	0	3	0	0	5	4	5	1	1	1	1	0	4.66667	0	-99
1	26	2	0	2	1	0	4	3	5	1	1	2	1	0	4	1	-99
2	24	1	0	4	0	0	4	4	4	2	1	1	1	0	4	1	-99
2	24	1	0	2	0	1	6	6	2	3	2	2	2	1	4.66667	5	0
1	24	1	0	1	1	1	2	2	2	2	2	2	1	0	2	3	0
2	23	1	0	4	1	1	2	1	1	3	2	2	2	1	1.33333	5	1
1	26	2	0	1	0	0	5	5	6	2	2	1	1	0	5.33333	2	-99
2	26	2	0	3	1	1	2	1	2	4	4	4	4	1	1.66667	12	0
2	25	1	0	3	0	1	5	4	5	2	2	2	1	0	4.66667	3	1
1	26	2	0	4	1	1	6	5	4	1	2	2	1	0	5	2	0
2	26	2	0	4	1	0	4	3	3	2	1	2	1	0	3.33333	2	-99
1	27	2	0	3	0	0	7	5	5	1	1	1	1	0	5.66667	0	-99
1	26	2	0	4	0	0	4	3	5	1	1	2	1	0	4	1	-99
1	27	2	0	1	0	1	5	4	4	2	1	2	1	0	4.33333	2	1
1	29	2	0	2	0	1	5	4	5	2	1	2	1	0	4.66667	2	1
1	26	2	0	3	0	1	7	7	6	1	2	2	1	0	6.66667	2	1
2	25	1	0	1	0	1	5	4	4	2	1	2	1	0	4.33333	2	1
2	24	1	0	3	0	0	7	5	5	2	1	2	1	0	5.66667	2	-99
1	30	2	0	2	1	1	6	6	7	1	2	1	1	0	6.33333	1	1
1	28	2	0	2	1	1	5	4	3	1	1	2	2	0	4	2	1
1	26	2	0	5	0	1	2	2	2	4	3	3	3	1	2	9	1
1	28	2	0	3	0	0	5	2	3	1	1	4	2	0	3.33333	4	-99
2	24	1	0	2	0	0	3	3	3	2	1	2	1	1	3	2	-99
1	30	2	0	1	0	0	7	7	7	4	4	4	3	0	7	11	-99
1	25	1	0	2	1	0	5	4	5	1	1	1	1	0	4.66667	0	-99
2	26	2	0	3	0	1	5	5	4	2	2	2	2	0	4.66667	4	1
2	26	2	0	2	0	0	7	5	5	2	2	2	2	0	5.66667	4	-99
1	24	1	0	5	0	1	3	1	1	3	1	3	1	0	1.66667	4	1
1	26	2	0	4	1	1	1	5	5	2	2	3	3	0	3.66667	6	1
1	27	2	0	5	0	1	4	4	4	1	2	2	1	0	4	2	1
2	27	2	0	3	1	1	7	5	6	2	2	2	1	0	6	3	1
2	27	2	0	4	1	0	5	5	6	1	1	2	1	1	5.33333	1	-99
1	26	2	0	3	0	1	3	4	2	2	1	2	1	0	3	2	1
1	27	2	0	3	1	1	7	7	5	1	1	2	1	0	6.33333	1	1
2	26	2	0	2	0	0	5	5	4	1	2	2	1	0	4.66667	2	-99
2	25	1	0	2	1	1	5	4	5	1	1	2	1	0	4.66667	1	1
1	26	2	0	3	0	1	3	2	2	2	2	3	1	0	2.33333	4	0
2	25	1	0	3	1	1	2	2	2	4	3	2	1	1	2	6	0
1	26	2	0	3	1	1	5	1	3	2	2	4	2	0	3	6	1
2	26	2	0	4	0	0	5	5	4	1	2	2	1	0	4.66667	2	-99
1	26	2	1	4	1	0	7	7	6	1	1	1	1	0	6.66667	0	-99
2	29	2	0	5	1	0	3	2	5	4	3	4	4	0	3.33333	11	-99
2	28	2	0	2	0	0	6	5	6	1	2	2	1	0	5.66667	2	-99
1	28	2	0	2	0	1	4	3	3	2	2	1	2	0	3.33333	3	1
1	27	2	0	4	1	1	1	2	2	4	2	2	2	1	1.66667	6	1
1	27	2	0	3	1	1	5	4	5	2	2	2	1	0	4.66667	3	1
2	26	2	0	3	1	0	7	6	7	1	1	2	1	0	6.66667	1	-99
1	23	1	0	1	0	1	7	5	6	2	1	2	2	0	6	3	1
2	26	2	0	5	0	1	5	5	5	2	2	2	4	0	5	6	1
1	24	1	1	3	0	1	3	3	5	2	2	2	2	0	3.66667	4	1
1	28	2	0	3	0	1	7	7	5	4	3	2	2	0	6.33333	7	1
2	26	2	0	2	0	0	4	3	5	2	1	1	1	0	4	1	-99
1	24	1	0	2	0	0	5	3	4	2	1	2	1	0	4	2	-99
2	25	1	0	2	0	1	5	4	4	2	1	2	2	0	4.33333	3	1
2	26	2	0	5	0	0	5	5	5	2	2	1	1	0	5	2	-99
1	23	1	1	3	0	0	5	4	6	1	1	1	1	0	5	0	-99
1	24	1	0	4	0	0	6	3	5	3	3	2	2	0	4.66667	6	-99
1	29	2	0	1	0	0	7	7	7	1	1	1	1	0	7	0	-99
2	27	2	0	2	0	1	5	4	4	2	2	2	3	0	4.33333	5	1
1	28	2	0	5	0	0	7	5	4	2	1	2	1	0	5.33333	2	-99
2	25	1	0	3	0	0	5	2	5	1	1	2	1	0	4	1	-99
2	26	2	0	4	0	0	4	4	4	2	2	2	1	0	4	3	-99
1	27	2	0	5	1	0	7	1	3	2	2	1	1	0	3.66667	2	-99
2	25	1	1	5	0	1	5	4	3	2	2	2	3	0	4	5	1
1	25	1	0	3	0	0	7	4	4	1	1	1	1	0	5	0	-99
1	28	2	0	2	0	0	5	4	3	2	1	2	1	0	4	2	-99
1	23	1	1	3	0	0	4	4	3	1	1	2	1	0	3.66667	1	-99
2	25	1	0	2	0	0	6	3	3	1	1	2	1	0	4	1	-99
2	23	1	0	4	1	1	4	1	3	4	2	3	2	0	2.66667	7	0
1	23	1	0	5	0	1	3	3	3	1	1	1	1	0	3	0	1
1	25	1	0	2	1	1	5	7	7	2	1	2	1	0	6.33333	2	1
2	26	2	0	1	1	1	4	4	5	2	1	2	1	0	4.33333	2	1
2	25	1	0	3	0	0	3	3	4	2	2	1	1	0	3.33333	2	-99
1	23	1	0	1	1	1	3	3	2	2	2	2	1	0	2.66667	3	1
1	25	1	0	3	0	0	5	4	4	1	1	1	3	0	4.33333	2	-99
2	25	1	0	3	0	0	4	4	4	1	1	1	1	0	4	0	-99
1	23	1	1	4	0	0	3	3	5	1	1	2	2	0	3.66667	2	-99
1	25	1	1	5	1	1	6	5	5	1	1	2	1	0	5.33333	1	1
2	28	2	0	4	0	1	6	4	4	2	2	3	3	0	4.66667	6	1
1	29	2	0	3	0	1	7	5	5	1	1	1	1	0	5.66667	0	1
2	26	2	0	3	0	1	4	4	5	1	2	2	1	0	4.33333	2	1
2	35	2	0	1	1	0	7	7	7	1	1	2	1	0	7	1	-99
1	23	1	1	3	1	1	5	3	4	2	1	2	1	0	4	2	0
1	25	1	1	3	0	0	3	3	3	1	1	1	1	0	3	0	-99
2	24	1	0	1	0	1	4	3	5	1	2	2	1	0	4	2	1
1	25	1	0	3	1	1	4	3	3	1	2	3	1	0	3.33333	3	1
2	25	1	0	4	0	1	7	7	7	1	1	2	2	0	7	2	1
1	27	2	0	3	1	1	5	4	4	2	1	2	1	0	4.33333	2	1
2	30	2	0	2	1	1	6	6	6	1	1	2	1	0	6	1	1
2	24	1	1	5	0	1	5	3	3	2	1	2	3	0	3.66667	4	1
1	24	1	0	1	0	0	4	3	5	1	1	1	1	0	4	0	-99
2	25	1	0	5	0	1	4	4	6	2	2	3	2	0	4.66667	5	1
1	31	2	0	3	0	0	7	3	3	1	2	2	1	0	4.33333	2	-99
1	28	2	0	2	0	1	5	3	4	1	1	2	1	0	4	1	0
2	34	2	0	4	0	1	6	5	5	1	2	2	1	0	5.33333	2	1
2	34	2	0	4	1	0	6	6	6	1	2	3	1	0	6	3	-99
2	26	2	0	3	0	1	3	2	2	2	2	3	2	0	2.33333	5	1
1	25	1	0	1	0	0	5	4	6	1	1	2	1	0	5	1	-99
1	30	2	0	1	0	1	2	2	3	2	2	2	1	0	2.33333	3	1
2	25	1	0	4	0	1	3	3	4	2	2	3	2	0	3.33333	5	1
1	36	2	0	5	0	1	5	5	5	1	2	2	2	1	5	3	0
2	32	2	0	2	0	0	6	5	5	1	1	2	2	0	5.33333	2	-99
1	20	1	1	4	0	1	5	5	3	2	1	1	1	0	4.33333	1	1
1	25	1	0	2	0	0	5	5	4	2	2	2	1	0	4.66667	3	-99
2	29	2	0	3	0	1	5	5	5	2	2	2	2	0	5	4	1
2	27	2	0	2	1	0	2	2	6	2	2	2	2	0	3.33333	4	-99
1	29	2	0	3	0	0	6	5	5	1	1	2	1	0	5.33333	1	-99
2	20	1	1	3	0	0	7	5	5	1	1	1	1	0	5.66667	0	-99
2	24	1	1	1	1	1	3	3	3	1	1	2	2	0	3	2	1
2	32	2	0	3	0	0	5	5	4	1	2	1	1	0	4.66667	1	-99
1	32	2	0	4	1	1	7	4	4	1	2	2	2	0	5	3	1
1	31	2	0	1	0	0	7	7	7	1	1	1	1	0	7	0	-99
2	31	2	0	3	0	0	5	6	5	1	1	1	1	0	5.33333	0	-99
2	32	2	0	5	0	0	5	4	5	1	1	3	1	0	4.66667	2	-99
2	18	1	1	1	0	1	7	1	7	1	3	1	1	0	5	2	1
1	27	2	0	1	0	0	7	4	5	3	1	1	1	0	5.33333	2	-99
1	24	1	0	1	0	0	1	1	3	1	2	2	1	0	1.66667	2	-99
2	28	2	0	4	1	1	4	4	3	2	2	3	2	0	3.66667	5	1
2	27	2	0	3	1	1	4	2	4	2	2	2	2	1	3.33333	4	1
2	26	2	0	3	1	1	3	2	2	4	2	2	2	1	2.33333	6	1
2	26	2	0	5	0	0	5	5	5	1	1	2	1	0	5	1	-99
1	25	1	1	3	0	1	4	3	4	2	2	2	2	0	3.66667	4	1
1	20	1	1	3	1	1	5	5	6	1	2	2	1	0	5.33333	2	0
2	28	2	0	2	0	1	4	3	5	2	1	2	2	0	4	3	1
2	24	1	0	4	1	1	5	2	4	2	2	2	3	0	3.66667	5	1
1	26	2	0	4	1	1	3	3	2	2	2	2	2	0	2.66667	4	0
1	28	2	0	1	1	0	7	7	7	4	4	4	4	0	7	12	-99
2	19	1	1	4	1	0	3	3	4	2	2	2	1	1	3.33333	3	-99
1	35	2	0	1	1	0	7	6	7	1	1	1	1	0	6.66667	0	-99
1	20	1	1	3	0	0	7	4	5	1	1	1	1	0	5.33333	0	-99
2	35	2	0	3	1	1	5	2	4	2	2	2	2	0	3.66667	4	1
1	24	1	0	3	0	1	2	1	4	3	3	3	3	0	2.33333	8	1
2	25	1	0	1	0	0	6	6	7	1	1	1	1	0	6.33333	0	-99
2	33	2	0	1	0	0	7	7	7	2	1	2	1	0	7	2	-99
2	29	2	0	4	0	1	4	3	2	2	2	1	2	0	3	3	1
1	22	1	1	1	0	0	4	4	4	1	1	1	1	0	4	0	-99
2	25	1	0	5	0	1	3	2	2	4	4	4	3	0	2.33333	11	0
2	19	1	0	2	0	0	5	6	6	2	2	2	1	0	5.66667	3	-99
1	36	2	0	2	0	0	5	5	5	1	1	1	1	0	5	0	-99
1	34	2	0	4	1	1	5	5	6	2	1	2	1	0	5.33333	2	1
1	28	2	0	3	0	1	5	2	4	2	2	2	2	0	3.66667	4	1
1	35	2	0	2	0	0	7	5	7	1	1	2	1	0	6.33333	1	-99
1	33	2	0	4	1	1	6	6	5	1	1	1	1	0	5.66667	0	1
2	34	2	0	3	1	0	7	5	7	1	1	1	1	0	6.33333	0	-99
1	32	2	0	2	0	1	6	6	6	1	1	2	1	0	6	1	1
2	29	2	0	1	0	0	7	1	4	1	1	1	1	0	4	0	-99
1	29	2	0	3	0	0	6	3	5	2	2	2	1	0	4.66667	3	-99
1	26	2	0	2	0	1	4	4	5	2	2	1	1	0	4.33333	2	1
2	23	1	1	4	1	1	3	1	1	2	2	2	2	0	1.66667	4	1
1	34	2	0	1	0	0	5	5	3	1	1	1	1	0	4.33333	0	-99
1	27	2	0	1	0	0	3	3	3	1	1	2	1	0	3	1	-99
1	35	2	0	3	0	1	4	3	6	1	2	2	2	0	4.33333	3	1
1	24	1	0	3	0	1	3	3	2	2	2	3	2	1	2.66667	5	1
2	32	2	0	3	1	1	4	4	4	2	2	2	1	0	4	3	1
2	30	2	0	2	0	0	1	3	2	1	1	2	1	0	2	1	-99
1	27	2	0	1	0	0	6	5	4	1	1	2	1	0	5	1	-99
2	35	2	0	3	0	0	7	5	7	1	1	1	1	0	6.33333	0	-99
1	19	1	1	5	0	1	3	3	3	4	2	1	2	0	3	5	1
2	26	2	0	4	1	1	5	3	4	1	1	2	1	0	4	1	1
2	29	2	0	2	0	1	4	5	4	1	1	2	1	0	4.33333	1	1
1	22	1	1	3	1	1	5	3	3	3	2	2	2	1	3.66667	5	1
2	20	1	1	3	1	1	5	4	4	3	2	2	1	0	4.33333	4	1
2	33	2	0	4	1	0	6	6	5	1	1	1	1	0	5.66667	0	-99
2	31	2	0	3	1	0	5	2	1	1	1	1	1	0	2.66667	0	-99
1	24	1	0	1	0	1	3	2	2	1	2	2	1	0	2.33333	2	0
2	28	2	0	4	1	1	6	5	7	2	2	2	2	0	6	4	1
2	29	2	0	2	0	0	4	2	4	4	1	2	1	0	3.33333	4	-99
2	22	1	0	3	0	1	5	5	5	2	2	2	2	0	5	4	1
2	23	1	0	2	0	0	5	5	4	1	1	2	1	0	4.66667	1	-99
2	20	1	1	2	1	1	5	5	4	2	3	3	2	1	4.66667	6	1
1	20	1	1	1	0	0	5	5	4	1	1	1	1	0	4.66667	0	-99
2	28	2	0	5	0	0	3	4	6	1	2	2	2	0	4.33333	3	-99
1	26	2	1	5	0	1	4	4	5	2	2	3	1	0	4.33333	4	1
1	26	2	0	3	0	1	5	3	6	2	2	2	2	1	4.66667	4	1
1	18	1	1	5	1	0	7	6	7	1	2	2	2	1	6.66667	3	-99
2	25	1	0	3	0	0	4	3	4	2	1	1	1	0	3.66667	1	-99
2	21	1	1	3	0	1	5	4	6	2	2	2	2	0	5	4	1
1	19	1	1	3	1	1	7	7	7	4	2	2	2	1	7	6	1
2	26	2	0	1	1	1	4	4	4	2	3	4	3	0	4	8	1
1	28	2	0	4	0	0	2	2	2	1	1	2	1	0	2	1	-99
1	24	1	0	2	1	1	4	4	6	1	2	2	1	0	4.66667	2	1
2	30	2	0	2	0	0	3	4	3	2	1	1	1	0	3.33333	1	-99
1	30	2	0	1	0	0	6	6	6	1	1	1	1	0	6	0	-99
2	25	1	0	1	1	0	4	4	3	1	2	3	3	0	3.66667	5	-99
1	30	2	0	3	1	1	7	3	5	2	4	2	4	0	5	8	1
2	24	1	1	1	1	1	5	4	6	2	1	2	1	0	5	2	1
2	22	1	1	3	1	1	4	4	5	4	4	4	3	1	4.33333	11	1
2	29	2	0	3	1	0	6	4	6	2	1	2	2	0	5.33333	3	-99
2	23	1	0	2	1	1	5	3	3	2	2	3	2	0	3.66667	5	1
1	20	1	1	3	1	1	3	2	3	1	1	1	1	0	2.66667	0	0
1	27	2	0	2	0	1	5	1	2	3	2	2	1	0	2.66667	4	1
2	22	1	1	2	0	0	7	7	7	1	1	1	1	0	7	0	-99
2	28	2	0	3	0	1	5	4	4	3	2	2	2	0	4.33333	5	1
1	29	2	0	1	0	0	5	5	4	1	1	1	1	0	4.66667	0	-99
1	31	2	0	2	0	0	6	6	5	1	1	1	1	0	5.66667	0	-99
2	20	1	1	1	0	0	5	4	5	1	1	1	1	0	4.66667	0	-99
2	26	2	0	4	0	0	7	7	7	1	2	1	1	0	7	1	-99
2	23	1	0	2	1	1	6	5	5	1	1	2	2	1	5.33333	2	1
2	24	1	0	3	0	1	7	7	7	2	1	2	1	0	7	2	0
1	30	2	0	5	0	0	6	7	6	1	1	1	1	0	6.33333	0	-99
2	25	1	0	1	1	1	7	3	1	1	1	1	1	1	3.66667	0	1
2	32	2	0	4	0	1	4	3	2	1	1	4	3	0	3	5	1
2	24	1	1	4	1	1	6	5	5	1	1	2	2	0	5.33333	2	1
1	23	1	0	2	0	0	5	3	3	1	1	2	1	0	3.66667	1	-99
2	27	2	0	3	1	0	5	4	3	1	1	2	1	0	4	1	-99
1	25	1	1	2	0	1	3	6	6	2	2	1	2	1	5	3	0
2	33	2	0	3	0	0	5	5	6	1	1	1	1	0	5.33333	0	-99
1	28	2	1	1	0	1	5	4	4	2	2	3	2	0	4.33333	5	1
2	18	1	1	1	0	0	7	7	7	2	2	2	1	0	7	3	-99
2	27	2	0	1	0	1	7	5	5	4	4	4	4	1	5.66667	12	1
2	24	1	0	2	0	0	4	4	4	2	1	1	1	0	4	1	-99
1	35	2	0	5	1	1	1	1	1	4	4	4	2	1	1	10	0
2	27	2	0	2	0	0	7	5	7	1	1	2	1	0	6.33333	1	-99
1	29	2	0	1	0	0	6	5	5	1	2	2	2	0	5.33333	3	-99
1	28	2	0	5	0	0	7	7	4	4	1	1	1	0	6	3	-99
1	25	1	1	3	1	1	4	4	5	4	1	2	1	0	4.33333	4	0
2	29	2	0	4	1	0	7	3	5	2	2	3	1	0	5	4	-99
2	36	2	0	3	0	0	5	5	6	1	1	2	2	0	5.33333	2	-99
2	27	2	0	3	1	0	6	6	6	1	1	1	1	0	6	0	-99
2	27	2	0	3	0	1	2	2	4	2	3	4	2	0	2.66667	7	1
2	26	2	0	4	0	0	4	2	7	3	1	3	1	0	4.33333	4	-99
2	25	1	1	3	0	1	5	5	5	1	1	3	1	0	5	2	0
2	29	2	0	3	1	0	5	5	6	1	1	1	1	0	5.33333	0	-99
1	23	1	0	2	0	0	3	3	3	1	1	2	1	0	3	1	-99
2	29	2	0	1	0	0	7	6	6	1	1	2	1	0	6.33333	1	-99
1	26	2	0	1	1	1	5	7	5	1	1	2	1	0	5.66667	1	1
1	26	2	0	2	0	0	5	5	6	2	1	1	1	0	5.33333	1	-99
1	34	2	0	3	0	0	4	4	4	2	1	1	1	0	4	1	-99
1	22	1	0	1	1	1	7	4	6	1	2	2	1	0	5.66667	2	1
2	28	2	0	2	0	1	5	5	4	2	2	3	2	0	4.66667	5	1
1	29	2	0	3	0	1	6	4	3	4	2	2	2	0	4.33333	6	1
2	33	2	0	3	0	1	4	5	6	1	1	2	1	0	5	1	1
2	33	2	0	4	0	1	7	2	4	2	2	2	1	0	4.33333	3	1
2	28	2	1	1	1	1	5	5	5	2	2	2	2	0	5	4	1
1	30	2	0	2	0	0	7	5	6	2	2	2	2	0	6	4	-99
1	24	1	0	4	0	0	6	3	6	4	3	3	3	0	5	9	-99
1	31	2	0	3	0	0	5	4	5	3	3	2	1	0	4.66667	5	-99
2	24	1	1	4	1	1	6	6	6	3	2	2	2	0	6	5	0
2	26	2	0	3	0	1	3	4	5	1	1	1	1	0	4	0	1
1	24	1	0	3	1	1	2	2	3	3	3	3	2	1	2.33333	7	0
1	33	2	0	3	0	0	7	7	7	1	1	1	1	0	7	0	-99
1	27	2	0	2	0	1	4	4	5	2	1	1	1	0	4.33333	1	1
1	33	2	0	2	0	1	5	5	4	1	1	1	1	0	4.66667	0	1
2	28	2	0	4	0	0	7	7	7	1	1	1	1	0	7	0	-99
1	31	2	0	2	0	0	2	2	2	2	2	2	2	0	2	4	-99
1	23	1	0	1	0	0	5	4	4	1	1	1	1	0	4.33333	0	-99
2	35	2	0	3	1	1	3	3	3	2	2	2	1	0	3	3	1
1	27	2	1	5	0	1	5	4	5	4	2	3	2	0	4.66667	7	1
2	33	2	0	2	0	0	4	4	3	2	1	2	1	0	3.66667	2	-99
2	31	2	0	1	1	0	7	6	6	2	1	3	1	0	6.33333	3	-99
2	20	1	1	4	0	1	6	3	5	3	3	3	3	0	4.66667	8	1
1	26	2	0	4	0	1	3	2	4	2	1	1	2	0	3	2	1
2	26	2	0	2	1	0	3	2	3	1	1	1	1	0	2.66667	0	-99
2	30	2	0	2	0	0	4	5	5	2	2	2	1	0	4.66667	3	-99
1	32	2	0	1	1	0	6	3	4	2	1	1	1	0	4.33333	1	-99
1	31	2	0	4	0	0	3	3	3	2	1	2	2	0	3	3	-99
1	27	2	0	4	0	0	5	3	5	1	1	1	1	0	4.33333	0	-99
1	24	1	0	1	0	0	5	6	6	1	1	2	1	0	5.66667	1	-99
1	19	1	1	1	0	1	3	2	5	3	2	2	2	0	3.33333	5	1
2	22	1	0	2	0	1	6	5	5	2	1	2	2	0	5.33333	3	1
1	25	1	0	5	0	0	4	4	3	1	1	2	1	0	3.66667	1	-99
1	26	2	0	5	1	1	4	2	5	2	4	3	4	1	3.66667	9	1
1	25	1	0	4	0	1	4	3	3	2	2	2	2	0	3.33333	4	1
2	26	2	0	2	0	0	5	5	4	2	2	2	1	0	4.66667	3	-99
2	24	1	1	3	0	1	3	3	2	2	1	3	3	0	2.66667	5	1
2	29	2	0	3	1	0	7	6	7	1	1	3	4	0	6.66667	5	-99
2	25	1	0	4	0	1	4	3	3	3	2	2	2	0	3.33333	5	1
2	27	2	0	3	1	1	5	3	2	3	3	2	2	0	3.33333	6	1
1	24	1	0	4	0	0	7	3	3	1	2	2	1	0	4.33333	2	-99
1	29	2	0	5	1	1	7	3	5	3	2	2	2	0	5	5	1
2	24	1	0	2	1	0	5	4	6	2	1	1	1	0	5	1	-99
2	26	2	0	4	1	1	6	5	6	1	1	2	2	0	5.66667	2	1
2	29	2	0	3	1	1	5	4	3	3	2	2	2	0	4	5	0
1	30	2	0	4	0	1	3	2	2	2	2	1	2	1	2.33333	3	0
2	27	2	1	1	0	0	6	6	7	1	1	1	1	0	6.33333	0	-99
1	25	1	0	2	0	1	7	3	5	1	2	1	1	0	5	1	1
1	24	1	1	3	1	1	3	3	2	3	1	3	2	0	2.66667	5	1
1	29	2	0	3	0	0	6	5	5	3	1	1	2	0	5.33333	3	-99
1	28	2	0	2	1	0	4	2	4	2	1	2	1	0	3.33333	2	-99
1	25	1	0	5	0	1	4	3	3	1	1	2	1	0	3.33333	1	1
2	28	2	0	4	0	0	4	4	4	2	2	2	2	0	4	4	-99
2	31	2	0	4	0	1	4	3	4	1	1	2	1	0	3.66667	1	1
2	27	2	0	1	0	0	3	3	3	1	1	1	1	0	3	0	-99
1	28	2	0	2	0	0	3	3	2	1	1	3	3	0	2.66667	4	-99
2	26	2	0	4	1	1	3	2	5	1	1	2	1	0	3.33333	1	1
1	26	2	0	2	0	0	3	2	2	3	3	3	2	0	2.33333	7	-99
1	26	2	0	2	0	0	4	4	5	2	2	2	1	0	4.33333	3	-99
1	26	2	0	5	1	1	1	1	1	4	4	4	4	1	1	12	1
2	27	2	0	5	1	1	7	7	7	4	1	2	1	0	7	4	1
1	23	1	0	2	0	1	3	3	2	1	1	2	1	0	2.66667	1	1
2	28	2	0	5	0	1	7	7	7	1	1	1	1	0	7	0	1
2	25	1	0	4	1	0	3	2	3	1	2	2	2	0	2.66667	3	-99
2	30	2	0	2	1	0	5	5	5	1	1	2	1	0	5	1	-99
1	27	2	0	1	0	1	4	2	2	2	2	4	4	0	2.66667	8	1
1	23	1	0	3	0	0	5	5	4	1	1	2	1	0	4.66667	1	-99
2	31	2	0	4	1	0	6	5	7	1	1	2	1	0	6	1	-99
2	25	1	0	3	1	1	6	6	6	1	2	2	2	0	6	3	1
2	20	1	1	2	1	1	5	5	6	2	2	2	1	1	5.33333	3	1
2	26	2	0	1	0	0	7	7	7	2	2	1	1	0	7	2	-99
1	27	2	1	5	1	1	5	2	2	2	1	1	1	1	3	1	1
1	30	2	0	3	1	1	4	2	3	4	3	3	2	0	3	8	1
2	20	1	1	1	0	1	7	7	7	1	1	2	2	0	7	2	1
1	33	2	0	3	0	0	4	4	4	1	1	1	1	0	4	0	-99
2	24	1	0	3	0	1	3	2	1	2	2	2	2	0	2	4	1
1	28	2	0	3	1	0	7	7	5	2	2	1	1	0	6.33333	2	-99
1	33	2	0	1	0	0	4	4	3	4	1	1	1	0	3.66667	3	-99
1	27	2	0	1	0	1	5	6	7	1	1	2	2	0	6	2	1
1	26	2	0	3	0	1	4	4	4	1	2	3	2	0	4	4	1
1	25	1	1	5	1	1	6	2	6	2	2	2	2	0	4.66667	4	1
1	31	2	0	4	1	0	2	5	5	3	2	1	2	1	4	4	-99
2	26	2	0	4	0	0	3	1	3	1	1	2	1	0	2.33333	1	-99
2	26	2	0	3	0	0	3	3	1	2	4	1	1	0	2.33333	4	-99
1	25	1	0	1	0	1	4	3	3	3	1	2	1	0	3.33333	3	0
2	22	1	1	5	1	1	6	5	5	1	2	1	1	0	5.33333	1	1
2	27	2	0	1	0	0	4	3	4	2	1	1	1	0	3.66667	1	-99
1	26	2	0	3	0	1	7	5	3	1	1	4	1	0	5	3	1
2	30	2	0	2	0	1	5	3	4	2	1	2	1	0	4	2	1
2	27	2	0	3	0	1	4	3	4	1	2	2	2	1	3.66667	3	1
2	25	1	0	2	0	1	5	4	5	2	2	1	1	0	4.66667	2	1
2	25	1	0	5	0	1	2	1	3	2	1	3	2	0	2	4	0
2	31	2	0	2	0	0	2	1	1	1	2	2	2	0	1.33333	3	-99
2	22	1	1	3	1	1	5	5	6	4	3	2	1	0	5.33333	6	1
2	20	1	1	3	1	1	4	3	5	2	2	3	2	0	4	5	1
1	30	2	0	4	0	1	3	3	3	1	1	2	1	0	3	1	1
2	28	2	0	1	0	1	4	3	5	2	3	3	3	1	4	7	1
1	26	2	0	2	0	0	4	3	3	1	1	2	1	0	3.33333	1	-99
1	32	2	0	3	0	0	4	7	7	1	1	1	1	0	6	0	-99
2	31	2	0	2	1	1	4	3	4	4	2	2	2	0	3.66667	6	1
1	34	2	0	3	0	0	5	4	6	1	1	1	1	0	5	0	-99
2	24	1	0	4	0	0	5	2	5	2	2	2	2	0	4	4	-99
2	25	1	0	2	0	1	5	5	5	1	2	1	2	0	5	2	1
1	33	2	0	3	1	0	3	4	3	1	2	1	1	0	3.33333	1	-99
2	26	2	0	3	0	1	4	4	4	2	2	2	1	0	4	3	1
1	27	2	0	5	0	0	6	5	4	2	2	1	1	0	5	2	-99
2	29	2	0	2	0	1	6	5	6	1	1	1	1	0	5.66667	0	1
1	27	2	0	1	0	1	7	7	7	1	4	4	4	0	7	9	0
2	33	2	0	5	0	1	5	3	3	3	1	2	2	0	3.66667	4	1
2	24	1	0	3	0	1	4	3	4	1	2	2	1	1	3.66667	2	1
1	24	1	0	2	0	1	3	2	5	1	1	2	1	1	3.33333	1	1
2	33	2	0	4	0	1	5	4	5	1	1	3	3	0	4.66667	4	1
1	24	1	0	2	0	1	3	3	4	2	2	2	2	0	3.33333	4	0
1	28	2	0	4	0	1	4	2	4	2	3	4	4	0	3.33333	9	1
1	28	2	1	5	1	1	4	3	4	2	2	1	1	0	3.66667	2	1
1	24	1	0	2	1	1	5	3	3	2	2	2	2	0	3.66667	4	1
2	28	2	0	2	1	0	5	3	5	2	1	2	2	1	4.33333	3	-99
1	36	2	0	3	0	1	4	4	3	2	2	2	2	0	3.66667	4	1
1	32	2	0	3	1	0	5	3	5	1	2	2	2	0	4.33333	3	-99
1	24	1	1	4	1	1	6	5	7	2	1	1	1	0	6	1	1
2	25	1	0	2	1	1	7	5	7	2	2	2	2	0	6.33333	4	1
1	33	2	0	4	0	0	2	2	2	2	2	3	2	1	2	5	-99
1	27	2	0	2	0	0	3	2	3	1	1	1	1	0	2.66667	0	-99
1	29	2	0	4	0	0	4	4	3	2	1	1	1	0	3.66667	1	-99
1	27	2	0	4	0	1	3	2	3	2	2	2	1	1	2.66667	3	1
2	33	2	0	3	0	0	5	4	6	2	1	1	1	0	5	1	-99
2	29	2	0	3	0	1	6	5	6	2	1	3	3	0	5.66667	5	1
1	34	2	0	3	1	1	7	6	7	2	3	3	2	0	6.66667	6	1
1	32	2	0	2	1	0	2	3	3	1	1	2	1	0	2.66667	1	-99
2	21	1	1	2	1	1	5	3	3	2	2	2	2	0	3.66667	4	1
2	29	2	0	3	1	1	3	3	3	2	2	3	3	0	3	6	1
1	30	2	0	4	0	1	6	3	3	1	1	2	1	0	4	1	0
2	30	2	0	4	0	1	2	2	2	3	2	2	2	0	2	5	1
1	35	2	0	4	0	1	6	6	5	2	2	2	2	0	5.66667	4	1
1	24	1	0	4	0	0	6	5	6	1	1	1	1	0	5.66667	0	-99
2	25	1	0	1	0	0	6	4	4	1	1	1	1	0	4.66667	0	-99
1	25	1	0	1	1	1	4	4	5	1	2	2	1	0	4.33333	2	1
1	28	2	0	2	0	0	4	3	3	3	1	1	1	0	3.33333	2	-99
2	20	1	1	2	1	0	6	6	4	1	1	2	1	0	5.33333	1	-99
2	22	1	1	2	1	0	5	4	4	2	2	1	1	0	4.33333	2	-99
1	25	1	0	2	1	1	2	2	3	2	1	2	1	0	2.33333	2	1
1	32	2	0	3	0	0	7	5	5	1	1	1	1	0	5.66667	0	-99
1	35	2	0	1	0	0	7	1	7	1	1	1	1	0	5	0	-99
2	30	2	0	2	1	1	6	5	5	1	1	2	2	0	5.33333	2	1
1	18	1	1	1	0	1	2	2	4	1	4	4	1	0	2.66667	6	0
2	23	1	0	3	1	0	2	2	1	2	2	3	1	0	1.66667	4	-99
1	22	1	1	2	1	1	6	5	5	2	2	2	2	0	5.33333	4	1
2	26	2	0	5	0	1	4	3	1	4	4	3	2	0	2.66667	9	1
2	28	2	0	4	1	1	6	6	7	3	3	4	2	1	6.33333	8	1
2	31	2	0	2	0	1	7	3	5	1	1	2	1	0	5	1	1
2	36	2	0	5	0	0	7	5	5	2	3	3	2	0	5.66667	6	-99
2	31	2	0	3	0	1	4	4	3	1	2	2	1	0	3.66667	2	1
1	24	1	0	2	0	1	2	2	3	4	3	2	2	1	2.33333	7	0
1	35	2	0	1	1	1	6	6	6	1	1	1	1	0	6	0	1
2	33	2	0	4	1	1	5	5	5	1	1	1	2	0	5	1	1
1	34	2	0	5	0	0	7	7	7	1	1	1	1	0	7	0	-99
2	36	2	0	2	1	1	6	5	5	1	2	2	1	0	5.33333	2	1
1	25	1	0	3	0	1	5	5	7	1	1	2	1	0	5.66667	1	1
2	31	2	0	3	0	1	3	2	2	1	1	1	1	0	2.33333	0	1
1	34	2	0	4	0	1	5	3	5	2	1	1	1	0	4.33333	1	1
1	29	2	0	4	0	0	6	6	6	3	1	1	1	0	6	2	-99
2	21	1	1	4	0	1	3	3	2	3	2	2	2	0	2.66667	5	1
2	31	2	0	3	1	0	4	4	6	2	1	4	2	0	4.66667	5	-99
1	29	2	0	1	0	0	7	7	7	1	1	1	1	0	7	0	-99
1	24	1	1	4	0	1	3	3	1	3	3	3	4	0	2.33333	9	1
1	27	2	1	5	0	1	1	1	2	2	2	1	1	0	1.33333	2	0
2	25	1	0	3	0	1	5	3	4	1	1	2	1	0	4	1	1
1	34	2	0	1	0	0	5	4	4	2	2	2	2	0	4.33333	4	-99
2	26	2	0	1	0	0	3	1	1	1	1	1	1	0	1.66667	0	-99
1	35	2	0	2	0	0	5	5	7	1	2	2	1	0	5.66667	2	-99
2	28	2	0	2	0	0	7	3	6	1	1	1	1	1	5.33333	0	-99
2	26	2	0	5	0	0	6	4	5	2	2	3	2	0	5	5	-99
1	26	2	0	2	0	1	3	1	4	1	2	2	2	0	2.66667	3	1
1	28	2	0	2	0	1	6	5	5	2	1	1	1	0	5.33333	1	1
1	33	2	0	1	0	1	7	7	7	1	4	4	4	1	7	9	1
1	32	2	0	1	0	0	5	3	2	1	1	1	1	0	3.33333	0	-99
1	31	2	0	1	0	0	5	5	6	2	2	2	2	0	5.33333	4	-99
2	36	2	0	2	0	0	6	6	5	1	1	1	1	0	5.66667	0	-99
2	24	1	1	3	1	0	5	3	4	1	2	2	2	0	4	3	-99
2	31	2	0	1	1	0	5	5	6	1	1	1	1	0	5.33333	0	-99
2	31	2	0	2	1	0	7	4	5	1	1	1	1	0	5.33333	0	-99
1	33	2	0	3	0	1	6	6	5	2	1	3	2	0	5.66667	4	1
2	22	1	0	3	0	1	5	3	4	2	2	1	2	0	4	3	1
2	35	2	0	2	0	0	6	6	6	1	2	2	1	0	6	2	-99
2	25	1	0	3	0	0	5	4	5	1	1	2	1	0	4.66667	1	-99
2	23	1	0	3	0	1	4	4	4	1	1	2	1	0	4	1	1
2	35	2	0	3	0	0	4	4	1	2	1	1	1	0	3	1	-99
1	33	2	0	1	0	0	5	5	6	3	1	1	1	0	5.33333	2	-99
1	27	2	1	4	0	1	5	4	4	2	2	2	2	0	4.33333	4	1
2	20	1	1	1	1	0	4	4	5	1	1	3	1	0	4.33333	2	-99
2	31	2	0	2	0	0	3	3	3	1	2	2	2	0	3	3	-99
1	34	2	0	1	0	0	7	5	5	1	1	1	1	1	5.66667	0	-99
1	34	2	0	1	0	0	6	5	7	4	1	1	1	0	6	3	-99
2	26	2	0	1	0	0	5	3	5	2	1	2	1	0	4.33333	2	-99
2	31	2	0	4	0	0	5	4	4	1	1	2	2	0	4.33333	2	-99
2	33	2	0	3	0	1	3	5	5	2	2	2	2	1	4.33333	4	1
1	20	1	1	3	0	0	4	2	5	1	1	2	1	0	3.66667	1	-99
2	23	1	1	3	0	1	5	3	3	2	1	1	2	0	3.66667	2	1
2	29	2	0	5	0	0	5	5	5	1	1	2	1	0	5	1	-99
2	36	2	0	2	0	1	7	5	7	3	2	2	2	0	6.33333	5	0
2	27	2	0	1	1	1	3	5	3	2	2	3	2	0	3.66667	5	1
2	27	2	0	3	0	1	6	6	5	1	1	2	1	0	5.66667	1	1
2	25	1	0	1	1	1	4	2	2	3	3	4	3	0	2.66667	9	1
2	27	2	0	3	0	1	5	4	5	1	1	2	1	0	4.66667	1	1
2	26	2	0	4	0	1	5	4	6	2	1	1	1	0	5	1	0
1	26	2	0	3	0	0	5	4	6	1	1	2	1	0	5	1	-99
1	25	1	0	1	0	0	4	3	3	1	1	1	1	0	3.33333	0	-99
1	28	2	0	1	0	1	4	3	3	2	2	3	2	0	3.33333	5	1
2	26	2	0	3	0	1	5	5	4	4	2	3	2	0	4.66667	7	1
2	25	1	0	2	1	0	6	6	6	2	2	2	1	0	6	3	-99
2	35	2	0	1	0	0	7	7	7	1	1	1	1	0	7	0	-99
2	24	1	1	4	1	1	5	4	3	2	1	2	2	1	4	3	1
1	24	1	0	5	0	1	6	3	6	3	4	2	3	0	5	8	0
1	33	2	0	2	0	1	2	2	2	2	2	2	1	0	2	3	1
2	27	2	0	3	1	1	5	5	4	1	1	2	1	0	4.66667	1	1
1	29	2	0	3	0	0	3	4	4	2	1	2	1	0	3.66667	2	-99
2	25	1	0	5	0	0	6	6	6	1	2	4	4	0	6	7	-99
1	26	2	0	1	0	0	6	6	6	1	1	1	1	0	6	0	-99
1	31	2	0	2	0	1	5	3	3	3	1	2	2	0	3.66667	4	0
1	25	1	0	4	1	1	2	2	2	4	4	3	3	0	2	10	0
1	25	1	0	5	1	1	4	4	5	3	1	3	3	0	4.33333	6	1
2	30	2	0	1	0	0	5	5	5	1	1	2	1	0	5	1	-99
2	28	2	0	2	1	1	4	4	4	2	2	2	2	1	4	4	1
2	26	2	0	3	0	0	5	3	5	1	1	2	1	0	4.33333	1	-99
1	25	1	0	3	1	0	4	5	5	1	1	1	1	0	4.66667	0	-99
1	26	2	0	2	0	1	5	5	4	1	1	2	1	0	4.66667	1	1
2	27	2	0	3	0	0	7	6	6	1	1	2	1	0	6.33333	1	-99
2	26	2	0	2	0	1	5	3	3	2	2	2	1	0	3.66667	3	1
2	22	1	1	4	0	0	3	3	4	2	2	2	1	0	3.33333	3	-99
1	25	1	0	1	0	0	3	1	7	2	4	1	1	0	3.66667	4	-99
1	20	1	1	1	0	0	7	5	5	1	1	2	1	0	5.66667	1	-99
1	25	1	0	3	0	0	6	6	5	1	1	1	1	0	5.66667	0	-99
1	22	1	0	3	1	0	5	5	7	1	1	1	1	0	5.66667	0	-99
1	26	2	0	3	0	1	6	5	6	2	2	2	1	0	5.66667	3	1
1	25	1	0	5	0	1	5	4	4	1	1	1	1	0	4.33333	0	0
1	30	2	0	2	0	1	4	3	3	2	2	2	1	0	3.33333	3	1
1	24	1	0	2	0	0	4	3	5	2	1	1	1	0	4	1	-99
1	18	1	1	4	0	1	4	2	2	1	2	2	3	0	2.66667	4	1
2	29	2	0	3	0	0	4	4	5	2	1	1	1	0	4.33333	1	-99
2	25	1	0	4	0	0	3	3	3	2	1	1	1	0	3	1	-99
2	35	2	0	1	0	1	4	4	3	1	2	2	1	0	3.66667	2	1
1	25	1	0	3	0	0	3	3	3	1	2	2	1	0	3	2	-99
2	22	1	0	3	1	0	6	5	3	1	2	2	1	0	4.66667	2	-99
2	23	1	0	4	0	0	4	3	3	1	1	1	1	0	3.33333	0	-99
1	24	1	1	4	0	1	3	2	5	1	2	4	4	0	3.33333	7	1
2	31	2	0	3	1	0	5	5	4	1	2	2	1	0	4.66667	2	-99
1	34	2	0	4	0	0	4	3	4	1	1	1	1	0	3.66667	0	-99
1	26	2	0	2	0	0	5	4	5	1	1	1	1	0	4.66667	0	-99
2	19	1	1	2	1	0	4	4	3	2	2	2	1	0	3.66667	3	-99
2	31	2	0	3	1	0	7	6	7	1	1	1	1	0	6.66667	0	-99
2	25	1	0	4	0	1	7	5	7	1	1	2	1	0	6.33333	1	1
2	20	1	1	3	0	0	3	2	2	1	2	1	1	0	2.33333	1	-99
1	28	2	0	4	0	1	6	4	5	2	1	2	1	0	5	2	1
2	28	2	0	2	1	1	7	7	6	1	1	1	1	1	6.66667	0	1
1	35	2	0	1	1	1	3	2	2	2	1	3	2	0	2.33333	4	1
2	21	1	1	4	1	1	7	2	3	2	2	2	1	0	4	3	1
1	30	2	0	1	0	1	7	5	7	2	2	3	1	0	6.33333	4	1
2	24	1	0	5	0	0	7	4	4	2	2	2	2	0	5	4	-99
1	35	2	0	3	1	1	5	4	4	2	1	2	2	0	4.33333	3	1
2	26	2	0	4	0	1	4	3	3	4	2	4	2	1	3.33333	8	0
2	21	1	1	2	0	1	6	7	5	1	1	3	2	0	6	3	1
2	25	1	1	4	1	0	6	6	7	2	1	3	2	0	6.33333	4	-99
1	24	1	0	2	1	0	5	6	5	2	1	1	1	0	5.33333	1	-99
1	25	1	0	2	0	1	3	2	4	2	3	2	1	0	3	4	0
1	28	2	0	1	1	1	5	4	6	1	2	2	2	1	5	3	1
1	26	2	0	3	1	1	5	5	4	2	2	2	1	0	4.66667	3	1
2	26	2	0	2	0	0	6	5	5	1	1	1	1	0	5.33333	0	-99
2	18	1	1	4	1	1	5	4	5	1	1	1	2	1	4.66667	1	1
2	26	2	0	1	0	1	7	7	7	1	4	2	2	0	7	5	1
1	32	2	0	2	1	1	7	5	6	2	2	2	1	0	6	3	1
1	34	2	0	3	0	0	3	3	3	3	2	2	2	0	3	5	-99
1	31	2	0	1	0	1	6	5	5	2	2	1	1	0	5.33333	2	1
1	28	2	0	3	0	1	2	1	1	2	2	2	2	0	1.33333	4	1
2	28	2	0	2	0	0	5	5	5	1	1	1	1	0	5	0	-99
1	26	2	0	3	1	0	6	6	6	2	1	1	1	0	6	1	-99
2	19	1	1	3	1	1	3	3	3	3	2	1	2	1	3	4	1
2	25	1	0	2	1	1	3	2	3	4	2	3	2	0	2.66667	7	1
2	20	1	1	3	0	1	4	4	4	4	2	2	2	0	4	6	0
1	20	1	1	1	0	1	3	3	2	2	2	2	2	0	2.66667	4	1
2	33	2	0	3	0	0	4	4	3	4	1	2	1	0	3.66667	4	-99
2	33	2	0	4	1	1	5	3	5	1	2	2	2	0	4.33333	3	0
2	25	1	0	4	0	1	7	4	7	1	1	2	1	0	6	1	1
2	26	2	0	2	0	0	5	6	6	1	1	2	3	0	5.66667	3	-99
2	33	2	0	3	0	1	5	4	5	1	1	2	2	0	4.66667	2	1
2	21	1	1	5	1	1	3	5	4	2	2	3	3	1	4	6	1
2	34	2	0	2	0	0	6	5	6	2	1	2	1	0	5.66667	2	-99
1	31	2	0	3	0	1	6	3	5	2	2	2	2	1	4.66667	4	1
2	33	2	1	4	1	1	4	2	5	2	2	2	2	1	3.66667	4	1
2	24	1	0	5	1	0	5	4	4	2	2	2	2	0	4.33333	4	-99
2	26	2	1	4	0	0	5	4	5	2	1	2	2	0	4.66667	3	-99
1	29	2	0	2	0	0	4	4	6	1	1	1	1	0	4.66667	0	-99
2	24	1	0	3	1	0	4	4	5	2	1	2	1	0	4.33333	2	-99
2	27	2	0	2	0	1	5	4	4	2	2	3	2	0	4.33333	5	1
1	24	1	0	3	0	0	3	3	3	1	2	2	3	0	3	4	-99
1	30	2	0	2	0	0	3	3	5	1	1	1	1	0	3.66667	0	-99
2	25	1	0	4	0	1	4	3	4	2	1	3	2	0	3.66667	4	0
1	30	2	0	4	0	1	5	3	2	3	4	4	3	0	3.33333	10	1
1	30	2	0	3	1	0	7	7	6	1	1	2	1	0	6.66667	1	-99
1	34	2	0	1	0	0	6	6	6	4	1	2	1	0	6	4	-99
1	24	1	0	3	0	0	4	4	4	3	2	2	1	0	4	4	-99
2	33	2	0	2	1	1	5	4	3	3	2	4	4	1	4	9	1
2	22	1	0	2	0	1	3	3	2	2	2	3	2	0	2.66667	5	1
1	25	1	0	4	0	0	2	2	1	2	2	2	1	0	1.66667	3	-99
1	31	2	0	4	1	0	3	2	3	1	1	1	1	0	2.66667	0	-99
2	20	1	0	2	0	1	3	2	2	2	2	2	1	1	2.33333	3	1
2	24	1	0	2	1	0	4	5	6	2	1	2	1	0	5	2	-99
2	33	2	0	2	0	0	7	7	7	1	1	2	2	0	7	2	-99
1	29	2	0	3	0	1	5	4	5	2	2	3	2	0	4.66667	5	0
2	26	2	0	3	1	1	5	4	6	2	3	4	2	1	5	7	1
1	27	2	0	4	0	0	4	2	3	1	1	1	2	0	3	1	-99
2	29	2	0	1	0	0	5	4	5	1	1	1	1	0	4.66667	0	-99
1	24	1	0	4	1	1	6	5	6	2	2	2	2	0	5.66667	4	1
1	26	2	0	5	1	1	3	1	2	1	2	1	1	0	2	1	1
1	26	2	0	2	0	0	5	5	4	1	1	1	1	0	4.66667	0	-99
1	22	1	0	4	0	0	5	5	4	1	1	2	1	0	4.66667	1	-99
2	28	2	0	4	1	0	4	4	4	2	2	2	1	0	4	3	-99
1	25	1	0	4	0	1	5	4	3	2	1	1	1	0	4	1	1
1	27	2	0	1	1	1	5	2	2	4	2	4	2	0	3	8	1
2	27	2	0	3	0	1	5	3	4	2	2	4	3	0	4	7	1
2	25	1	0	3	0	0	3	2	4	2	2	1	1	0	3	2	-99
2	26	2	0	3	0	1	6	6	6	1	1	1	1	0	6	0	1
2	25	1	0	2	0	0	6	5	6	2	1	1	2	0	5.66667	2	-99
1	25	1	0	2	0	0	5	3	3	2	2	3	1	0	3.66667	4	-99
1	24	1	0	4	1	0	5	4	5	1	1	1	2	0	4.66667	1	-99
1	24	1	0	2	0	0	7	4	6	1	1	2	1	0	5.66667	1	-99
1	23	1	1	3	1	1	6	4	4	1	1	2	1	0	4.66667	1	1
2	24	1	0	2	0	0	5	4	5	2	1	2	1	0	4.66667	2	-99
1	28	2	0	3	0	1	5	3	4	1	2	3	3	1	4	5	1
2	27	2	0	2	0	1	3	2	5	2	2	2	1	0	3.33333	3	1
2	30	2	0	3	1	0	5	5	6	1	2	1	1	0	5.33333	1	-99
1	25	1	0	2	0	0	6	4	5	1	1	1	1	0	5	0	-99
2	26	2	0	3	0	1	5	5	7	2	1	4	2	0	5.66667	5	1
1	32	2	0	4	0	1	5	4	5	1	1	2	1	0	4.66667	1	1
2	31	2	0	4	0	1	3	3	4	1	1	3	2	0	3.33333	3	1
1	24	1	0	2	1	1	4	3	3	2	1	2	1	0	3.33333	2	1
2	25	1	0	5	0	1	3	2	2	2	1	2	2	0	2.33333	3	1
2	26	2	0	1	0	0	4	5	5	1	1	1	1	0	4.66667	0	-99
1	25	1	0	4	0	1	5	5	4	1	2	2	1	0	4.66667	2	1
1	23	1	0	3	0	1	6	5	6	1	1	1	1	0	5.66667	0	1
2	25	1	0	3	1	1	3	2	2	1	1	1	1	0	2.33333	0	1
1	27	2	0	3	0	1	5	2	5	2	2	3	2	0	4	5	1
2	26	2	0	2	0	1	3	2	2	2	1	2	1	0	2.33333	2	1
1	25	1	0	3	1	1	7	7	7	2	3	4	4	0	7	9	1
2	23	1	0	1	0	0	7	7	7	1	1	1	1	0	7	0	-99
2	25	1	0	1	0	1	7	6	7	1	2	2	1	0	6.66667	2	1
1	27	2	0	2	1	1	6	6	5	2	1	2	1	0	5.66667	2	1
2	23	1	0	3	1	0	5	5	4	2	1	2	1	0	4.66667	2	-99
2	25	1	0	3	0	0	7	6	5	1	1	1	1	0	6	0	-99
1	25	1	0	1	1	0	7	5	5	1	1	1	1	0	5.66667	0	-99
1	26	2	0	4	1	1	5	5	3	1	1	1	1	0	4.33333	0	1
2	25	1	0	4	0	1	5	5	4	2	2	2	4	0	4.66667	6	1
1	33	2	0	2	0	0	6	4	5	1	2	3	2	0	5	4	-99
2	26	2	0	1	1	0	4	5	6	1	1	1	1	0	5	0	-99
2	33	2	0	3	1	0	2	3	2	2	3	3	4	1	2.33333	8	-99
1	26	2	0	3	0	1	3	3	3	2	2	2	1	0	3	3	0
2	26	2	0	3	1	1	7	7	7	3	2	4	4	0	7	9	1
2	26	2	0	3	1	1	7	5	6	2	2	2	1	0	6	3	1
1	25	1	0	2	1	1	5	4	3	1	1	2	1	0	4	1	1
2	25	1	0	4	0	1	4	4	6	1	2	2	1	0	4.66667	2	1
1	24	1	1	4	0	1	5	4	5	2	2	2	1	0	4.66667	3	0
1	26	2	0	3	1	0	1	1	3	1	2	2	2	1	1.66667	3	-99
1	25	1	0	2	0	0	4	4	5	1	1	1	1	0	4.33333	0	-99
2	24	1	0	5	0	1	5	3	2	2	2	2	2	1	3.33333	4	1
1	25	1	0	3	0	0	4	4	5	1	1	1	1	0	4.33333	0	-99
2	25	1	0	4	0	1	5	3	4	1	1	2	2	0	4	2	1
1	24	1	0	2	0	1	7	7	7	1	2	2	2	1	7	3	1
1	23	1	0	3	0	0	7	6	6	2	1	1	1	0	6.33333	1	-99
1	24	1	0	3	0	1	6	6	7	1	1	1	1	0	6.33333	0	1
2	25	1	0	3	0	1	4	3	5	2	2	2	2	0	4	4	1
1	25	1	0	4	0	1	4	2	3	1	1	2	1	0	3	1	1
2	28	2	0	2	1	0	3	2	4	2	1	2	1	0	3	2	-99
1	25	1	0	2	0	0	5	5	4	3	2	2	2	0	4.66667	5	-99
2	26	2	0	3	0	0	7	3	5	1	2	2	1	0	5	2	-99
1	23	1	0	3	0	0	4	3	3	1	1	2	1	0	3.33333	1	-99
1	23	1	0	2	1	1	2	2	4	3	3	2	1	0	2.66667	5	1
1	25	1	0	3	0	0	4	3	4	1	2	2	1	0	3.66667	2	-99
2	24	1	0	3	0	1	4	3	4	2	2	2	2	0	3.66667	4	1
2	26	2	0	2	1	1	2	2	3	1	2	2	2	0	2.33333	3	1
2	25	1	0	3	0	0	7	5	5	2	2	2	1	0	5.66667	3	-99
1	23	1	0	2	0	1	6	5	5	1	1	2	1	0	5.33333	1	1
2	26	2	0	2	0	0	3	5	5	1	1	1	1	0	4.33333	0	-99
2	29	2	0	3	1	1	4	2	2	1	2	4	3	0	2.66667	6	0
2	23	1	0	2	1	1	3	3	4	2	2	2	2	0	3.33333	4	1
2	25	1	0	4	0	0	3	3	3	2	2	2	1	0	3	3	-99
1	26	2	0	2	1	0	5	4	5	1	1	1	1	0	4.66667	0	-99
1	25	1	0	1	0	1	5	5	3	2	2	2	1	1	4.33333	3	1
1	29	2	0	1	1	0	1	1	3	4	1	2	2	0	1.66667	5	-99
2	24	1	0	4	1	1	6	5	6	2	1	2	1	0	5.66667	2	1
2	27	2	0	3	0	0	5	4	5	1	2	1	1	0	4.66667	1	-99
2	25	1	0	2	0	1	5	4	5	2	2	2	2	0	4.66667	4	1
2	22	1	1	1	1	1	7	6	7	1	1	2	1	0	6.66667	1	1
2	25	1	0	4	1	0	5	4	5	1	2	2	2	0	4.66667	3	-99
1	24	1	0	5	0	0	4	4	2	3	3	3	3	0	3.33333	8	-99
1	25	1	0	4	1	1	2	1	1	3	2	2	2	0	1.33333	5	1
1	25	1	0	3	1	1	6	5	2	1	1	2	1	1	4.33333	1	1
1	23	1	0	3	0	1	5	3	3	2	1	2	1	0	3.66667	2	1
1	24	1	1	3	1	0	7	1	1	1	1	1	1	1	3	0	-99
1	24	1	1	2	0	1	4	5	5	2	2	2	2	0	4.66667	4	1
2	25	1	0	3	0	0	7	7	7	1	1	1	1	0	7	0	-99
2	27	2	0	4	0	1	6	2	6	2	2	4	1	0	4.66667	5	1
1	24	1	0	1	0	1	6	3	5	2	2	2	1	0	4.66667	3	1
2	26	2	0	2	0	0	7	7	7	3	2	4	1	0	7	6	-99
1	29	2	0	1	0	0	6	6	6	1	1	1	2	0	6	1	-99
2	25	1	0	4	0	1	3	3	3	1	2	2	2	1	3	3	0
1	26	2	0	2	0	0	6	4	5	1	1	1	1	0	5	0	-99
2	26	2	0	3	0	0	7	5	7	1	2	1	1	0	6.33333	1	-99
1	29	2	0	1	1	1	5	4	5	1	2	2	2	0	4.66667	3	1
2	25	1	0	1	1	0	5	5	4	1	1	2	1	0	4.66667	1	-99
1	26	2	0	3	1	1	6	7	7	1	1	1	1	0	6.66667	0	1
1	24	1	0	3	0	1	3	3	2	1	3	4	2	1	2.66667	6	1
2	25	1	0	3	0	1	3	2	2	4	4	4	3	0	2.33333	11	1
1	24	1	0	2	0	0	4	3	4	1	1	1	1	0	3.66667	0	-99
1	27	2	0	4	1	1	3	3	2	2	2	3	2	0	2.66667	5	0
2	26	2	0	3	0	0	5	5	6	1	1	2	2	0	5.33333	2	-99
2	27	2	0	2	0	0	5	5	4	1	1	2	1	0	4.66667	1	-99
1	26	2	0	5	0	1	4	2	4	1	1	1	1	0	3.33333	0	1
2	25	1	0	3	1	0	5	5	4	2	2	2	1	0	4.66667	3	-99
1	27	2	0	1	0	0	6	6	6	1	1	1	1	0	6	0	-99
1	24	1	0	5	1	1	4	3	5	2	-99	4	4	1	4	-99	0
1	28	2	0	5	1	1	3	3	4	2	1	2	2	0	3.33333	3	1
1	27	2	1	2	0	0	6	4	4	1	1	1	1	0	4.66667	0	-99
2	26	2	0	2	0	1	5	3	4	2	2	2	1	0	4	3	1
1	22	1	1	3	1	0	5	4	4	2	1	1	1	0	4.33333	1	-99
1	23	1	0	5	0	1	7	2	3	4	4	4	4	0	4	12	0
1	25	1	0	1	1	0	4	5	5	1	1	2	1	0	4.66667	1	-99
2	23	1	0	4	1	1	5	3	5	2	1	2	2	0	4.33333	3	1
1	24	1	0	2	0	0	3	3	2	2	2	2	1	0	2.66667	3	-99
2	23	1	0	3	1	0	4	3	4	2	1	2	1	0	3.66667	2	-99
1	31	2	0	1	1	1	6	6	6	2	2	2	1	0	6	3	1
2	28	2	0	2	0	1	5	4	4	2	1	2	1	0	4.33333	2	1
2	26	2	0	3	0	0	5	5	6	1	1	1	1	0	5.33333	0	-99
2	26	2	0	3	0	1	4	3	3	1	1	3	1	0	3.33333	2	0
1	24	1	0	5	1	1	1	7	3	2	3	3	1	0	3.66667	5	1
1	31	2	0	3	0	1	3	3	3	2	2	2	1	0	3	3	0
1	24	1	0	1	0	0	6	6	6	1	1	1	1	0	6	0	-99
1	30	2	0	1	1	1	3	2	3	1	2	2	1	0	2.66667	2	1
2	28	2	0	3	1	1	7	4	4	1	2	2	1	0	5	2	1
1	26	2	0	2	0	0	1	7	7	2	2	1	1	1	5	2	-99
2	29	2	0	2	0	0	6	5	6	1	1	2	2	0	5.66667	2	-99
1	34	2	0	5	1	1	5	3	1	3	2	2	2	1	3	5	1
1	24	1	0	1	0	1	7	5	4	2	1	1	1	0	5.33333	1	1
2	26	2	0	3	0	0	5	5	5	2	1	2	2	0	5	3	-99
2	26	2	0	2	1	1	3	3	3	2	2	2	2	1	3	4	1
2	26	2	0	2	0	0	3	3	3	1	1	1	1	0	3	0	-99
1	25	1	0	1	0	1	6	6	6	2	3	3	3	0	6	7	0
2	26	2	0	3	1	1	5	5	5	2	1	2	1	0	5	2	1
1	26	2	0	5	0	1	5	4	5	3	2	2	2	0	4.66667	5	1
1	26	2	0	5	1	1	6	4	4	1	1	1	1	0	4.66667	0	1
2	27	2	0	4	0	1	4	4	5	1	1	2	1	0	4.33333	1	1
1	25	1	0	2	0	0	4	2	3	1	2	2	1	0	3	2	-99
2	25	1	0	2	0	1	2	2	4	2	2	2	2	0	2.66667	4	1
1	26	2	0	1	0	0	5	3	4	1	1	1	1	0	4	0	-99
1	27	2	0	4	0	1	6	5	5	2	2	2	2	0	5.33333	4	1
2	27	2	0	4	1	1	4	3	4	2	1	1	1	0	3.66667	1	1
2	25	1	0	4	1	1	5	3	3	2	2	2	2	0	3.66667	4	1
1	27	2	0	3	0	0	7	5	5	4	2	2	2	0	5.66667	6	-99
1	25	1	0	2	1	1	5	3	5	2	2	3	2	0	4.33333	5	1
1	26	2	0	5	0	0	5	3	1	2	1	1	1	0	3	1	-99
1	27	2	0	4	0	0	3	3	4	1	1	1	1	0	3.33333	0	-99
1	28	2	0	3	1	0	6	4	6	1	1	2	1	0	5.33333	1	-99
2	24	1	0	1	0	0	5	3	3	1	1	2	2	0	3.66667	2	-99
1	25	1	0	4	0	1	4	2	2	1	3	2	2	0	2.66667	4	1
2	26	2	0	4	0	1	4	6	3	1	1	2	2	0	4.33333	2	1
1	24	1	0	1	1	0	6	5	6	2	1	2	2	0	5.66667	3	-99
1	24	1	0	2	0	0	3	1	3	2	1	2	1	0	2.33333	2	-99
1	26	2	0	3	1	1	3	3	4	2	2	3	2	1	3.33333	5	1
1	27	2	0	1	0	1	4	2	3	3	2	3	1	0	3	5	1
2	27	2	0	3	1	0	5	6	3	1	1	1	1	0	4.66667	0	-99
1	27	2	0	3	1	0	5	4	4	1	1	2	2	0	4.33333	2	-99
1	26	2	0	4	0	1	3	3	3	3	3	3	3	1	3	8	1
2	26	2	0	3	0	1	4	2	3	1	1	2	1	0	3	1	1
1	25	1	1	3	0	0	4	3	4	1	1	1	1	0	3.66667	0	-99
2	27	2	0	3	0	1	3	2	2	3	3	3	3	1	2.33333	8	1
1	28	2	0	5	0	1	3	3	3	2	2	2	1	0	3	3	1
2	23	1	0	3	0	1	5	5	4	3	2	2	2	0	4.66667	5	1
2	26	2	1	2	1	0	5	5	5	1	1	2	1	0	5	1	-99
1	28	2	0	2	0	1	6	4	5	1	1	2	2	0	5	2	1
2	23	1	0	5	0	0	4	3	2	1	2	3	2	0	3	4	-99
1	25	1	0	2	1	0	6	6	6	1	1	1	1	0	6	0	-99
2	26	2	0	3	0	1	1	1	3	1	3	4	3	1	1.66667	7	1
1	26	2	0	4	1	1	1	2	2	2	3	4	2	1	1.66667	7	0
2	27	2	0	3	0	1	4	1	1	2	2	2	4	0	2	6	1
2	26	2	0	4	1	1	5	4	3	2	2	2	1	0	4	3	1
2	24	1	0	4	0	1	5	4	5	2	2	2	2	0	4.66667	4	1
2	25	1	0	4	1	1	5	5	4	2	2	3	1	0	4.66667	4	1
2	27	2	0	3	0	0	6	6	6	1	1	1	1	0	6	0	-99
1	24	1	0	5	0	1	3	3	3	1	4	4	4	0	3	9	1
2	26	2	0	1	0	0	7	7	7	1	1	1	1	0	7	0	-99
2	25	1	0	5	0	0	5	4	3	1	1	2	1	0	4	1	-99
1	23	1	0	2	1	1	4	3	5	4	2	1	1	0	4	4	0
1	23	1	1	1	0	0	6	4	6	2	2	2	2	0	5.33333	4	-99
2	26	2	0	5	0	1	2	4	4	2	1	2	1	1	3.33333	2	1
1	25	1	1	4	0	1	6	4	6	2	1	1	3	0	5.33333	3	1
2	25	1	0	1	0	0	7	6	7	1	1	1	1	0	6.66667	0	-99
2	28	2	0	3	0	1	5	4	4	2	2	2	2	0	4.33333	4	1
1	24	1	0	1	0	0	6	6	6	3	1	2	1	0	6	3	-99
2	26	2	0	2	0	0	7	7	7	1	1	1	1	0	7	0	-99
1	25	1	0	3	0	0	6	5	6	1	1	1	1	0	5.66667	0	-99
2	24	1	0	4	1	1	3	3	4	2	3	3	2	1	3.33333	6	1
1	25	1	0	4	1	1	5	5	5	2	2	3	1	1	5	4	1
1	26	2	0	4	0	1	4	3	5	2	2	2	2	0	4	4	1
2	26	2	1	4	0	0	6	5	6	2	2	2	2	0	5.66667	4	-99
1	31	2	0	4	0	0	5	5	5	1	1	1	1	0	5	0	-99
2	23	1	0	2	1	0	3	3	3	1	1	1	1	0	3	0	-99
2	23	1	0	1	0	0	6	6	5	1	1	1	1	0	5.66667	0	-99
2	31	2	0	3	0	0	4	3	5	1	1	2	1	0	4	1	-99
1	25	1	1	3	0	0	5	3	3	2	1	2	1	0	3.66667	2	-99
1	22	1	0	2	0	0	6	5	5	1	1	1	1	0	5.33333	0	-99
2	26	2	0	4	1	0	3	4	4	1	2	2	2	0	3.66667	3	-99
1	24	1	0	1	0	0	4	5	3	1	1	1	1	0	4	0	-99
1	24	1	1	3	0	0	5	4	4	2	2	2	2	0	4.33333	4	-99
1	25	1	0	1	1	1	5	4	4	1	1	1	1	0	4.33333	0	1
1	25	1	0	2	0	0	4	3	5	2	1	2	2	0	4	3	-99
2	24	1	0	2	0	1	4	3	3	2	2	3	2	0	3.33333	5	0
2	22	1	0	1	0	0	5	6	6	1	1	2	1	0	5.66667	1	-99
1	25	1	0	4	0	0	5	5	5	1	1	1	1	0	5	0	-99
2	24	1	0	2	0	0	2	2	4	4	2	2	2	0	2.66667	6	-99
1	22	1	1	4	0	1	3	2	6	3	2	1	1	0	3.66667	3	1
2	24	1	0	2	0	1	6	6	5	3	2	2	2	0	5.66667	5	1
1	29	2	0	2	0	0	5	5	6	1	2	1	1	0	5.33333	1	-99
1	26	2	0	2	0	1	2	2	1	2	1	2	1	0	1.66667	2	1
2	22	1	0	3	0	1	4	4	3	2	2	2	1	0	3.66667	3	1
2	20	1	0	3	1	1	2	2	3	3	2	2	2	1	2.33333	5	0
1	22	1	1	1	0	1	4	4	5	2	1	2	1	0	4.33333	2	1
2	32	2	0	4	0	1	4	4	2	2	2	2	1	0	3.33333	3	1
2	23	1	0	5	1	1	5	5	6	3	3	3	2	0	5.33333	7	1
2	23	1	0	1	0	0	4	4	4	2	2	2	2	0	4	4	-99
2	35	2	0	1	0	0	5	5	6	1	2	2	1	0	5.33333	2	-99
2	35	2	0	1	0	0	3	3	2	3	2	3	2	0	2.66667	6	-99
1	36	2	0	3	1	0	6	5	5	1	1	2	1	0	5.33333	1	-99
1	24	1	0	2	0	1	4	4	5	2	1	2	1	0	4.33333	2	1
2	25	1	0	3	0	0	5	4	5	1	1	2	1	0	4.66667	1	-99
1	27	2	0	4	0	1	3	2	3	2	2	3	2	1	2.66667	5	1
1	27	2	0	1	1	0	4	3	3	2	2	1	1	0	3.33333	2	-99
2	28	2	0	4	0	0	7	7	7	1	1	2	1	0	7	1	-99
1	31	2	0	5	0	1	1	1	1	1	1	1	1	1	1	0	0
1	26	2	0	4	1	0	1	1	1	3	1	2	3	0	1	5	-99
1	27	2	0	1	0	1	7	6	3	1	1	3	2	0	5.33333	3	1
1	27	2	0	5	1	1	5	3	3	2	2	3	2	0	3.66667	5	1
1	27	2	0	3	0	1	2	2	1	3	3	3	3	0	1.66667	8	1
2	25	1	0	4	0	0	5	6	6	1	2	2	1	0	5.66667	2	-99
1	25	1	1	4	1	1	3	3	2	4	4	4	4	1	2.66667	12	1
1	25	1	1	4	1	1	4	4	5	2	2	2	1	0	4.33333	3	1
1	22	1	0	1	0	0	6	6	6	4	1	1	1	0	6	3	-99
2	31	2	0	3	0	0	5	5	4	1	1	1	1	0	4.66667	0	-99
1	28	2	0	2	1	1	5	4	6	1	2	2	1	0	5	2	1
1	33	2	0	5	1	0	3	3	4	1	1	1	1	0	3.33333	0	-99
1	28	2	0	2	1	1	6	4	6	1	1	4	1	0	5.33333	3	1
2	27	2	1	2	0	1	2	1	5	1	1	2	2	0	2.66667	2	1
1	30	2	0	1	0	0	5	5	6	1	1	1	1	0	5.33333	0	-99
2	26	2	0	4	1	1	7	3	4	1	1	2	1	0	4.66667	1	1
1	25	1	0	1	0	0	7	5	5	1	1	2	1	0	5.66667	1	-99
2	26	2	0	2	0	0	6	4	4	1	1	2	1	0	4.66667	1	-99
1	29	2	0	2	1	1	5	3	4	1	1	1	1	0	4	0	1
2	32	2	0	2	0	0	5	5	6	2	1	1	1	0	5.33333	1	-99
2	24	1	0	1	0	0	3	3	3	2	2	2	1	1	3	3	-99
2	33	2	0	2	0	0	7	6	6	1	1	1	1	0	6.33333	0	-99
1	32	2	0	3	0	0	3	6	4	1	1	1	1	0	4.33333	0	-99
1	31	2	0	5	0	0	3	3	5	1	1	2	2	0	3.66667	2	-99
1	28	2	0	2	0	0	5	5	7	2	2	2	2	0	5.66667	4	-99
1	26	2	1	2	0	0	3	4	3	2	1	1	1	0	3.33333	1	-99
1	27	2	0	5	0	1	2	1	1	2	4	4	4	1	1.33333	10	0
1	33	2	0	2	0	0	3	5	5	3	1	1	1	0	4.33333	2	-99
1	25	1	0	3	0	0	6	5	5	1	1	1	1	0	5.33333	0	-99
1	24	1	0	3	0	1	6	5	6	1	1	2	1	0	5.66667	1	1
2	18	1	1	3	1	1	2	1	1	2	2	2	2	1	1.33333	4	1
2	24	1	0	3	1	0	4	1	4	1	2	2	2	0	3	3	-99
1	26	2	0	2	1	1	6	5	6	1	1	1	1	0	5.66667	0	0
2	29	2	0	5	1	1	5	5	5	1	1	1	1	0	5	0	1
2	26	2	0	5	0	0	4	3	3	2	1	2	2	0	3.33333	3	-99
2	28	2	0	1	0	1	6	6	7	1	2	2	1	0	6.33333	2	1
1	26	2	0	3	0	1	5	5	7	4	3	3	2	0	5.66667	8	1
2	27	2	0	2	0	0	5	3	5	1	1	2	1	0	4.33333	1	-99
1	23	1	0	3	0	1	3	1	2	2	1	2	1	0	2	2	1
1	27	2	0	1	0	0	3	3	5	1	1	2	1	0	3.66667	1	-99
1	27	2	0	5	0	0	6	5	5	1	1	1	1	0	5.33333	0	-99
2	28	2	0	3	1	0	4	4	4	1	1	1	1	0	4	0	-99
1	25	1	0	4	0	0	5	5	4	2	1	1	1	0	4.66667	1	-99
2	29	2	0	2	0	1	6	6	6	2	1	2	1	0	6	2	1
2	25	1	0	3	0	0	7	7	7	1	1	1	1	0	7	0	-99
1	25	1	0	2	0	1	3	3	3	2	1	1	1	0	3	1	1
2	28	2	0	3	1	0	6	3	6	2	2	2	1	1	5	3	-99
2	25	1	0	2	0	0	4	4	5	2	1	2	1	0	4.33333	2	-99
1	25	1	0	2	1	1	5	3	3	2	1	2	1	0	3.66667	2	1
1	19	1	1	2	1	0	6	5	5	1	1	2	1	0	5.33333	1	-99
2	30	2	0	4	0	0	5	4	5	1	1	2	1	0	4.66667	1	-99
2	25	1	0	3	1	0	7	7	7	1	1	1	1	0	7	0	-99
2	33	2	0	2	0	0	3	3	3	1	1	1	1	0	3	0	-99
1	31	2	0	1	0	0	4	3	3	1	1	2	1	0	3.33333	1	-99
1	31	2	0	1	0	0	4	5	5	1	1	1	1	0	4.66667	0	-99
1	28	2	0	2	0	1	2	1	4	1	1	1	1	0	2.33333	0	1
2	34	2	0	3	0	0	7	5	5	1	1	2	1	0	5.66667	1	-99
2	30	2	0	4	0	1	5	4	3	1	1	2	1	0	4	1	1
2	22	1	1	4	0	0	6	6	6	1	1	1	1	0	6	0	-99
2	29	2	0	3	0	0	3	3	1	4	2	4	1	0	2.33333	7	-99
2	25	1	0	3	0	1	4	4	5	1	2	3	3	0	4.33333	5	1
1	26	2	0	3	1	0	6	5	6	1	1	1	1	0	5.66667	0	-99
1	28	2	0	1	0	0	5	5	6	2	1	1	1	0	5.33333	1	-99
1	26	2	0	3	0	0	5	4	4	3	2	1	1	0	4.33333	3	-99
2	24	1	0	3	0	1	5	2	5	4	4	3	2	0	4	9	1
2	25	1	0	3	0	0	7	7	7	1	1	2	1	0	7	1	-99
1	25	1	1	2	0	0	4	4	5	1	2	2	1	0	4.33333	2	-99
1	24	1	0	2	0	1	1	1	2	2	2	3	2	0	1.33333	5	1
1	25	1	0	1	1	1	7	4	6	1	1	2	1	0	5.66667	1	1
1	24	1	0	4	0	0	5	4	4	1	2	2	1	0	4.33333	2	-99
1	22	1	0	2	0	1	6	7	7	2	1	1	1	0	6.66667	1	1
2	28	2	0	3	0	0	7	5	5	1	2	2	1	0	5.66667	2	-99
1	27	2	1	4	1	1	5	5	4	2	1	2	1	0	4.66667	2	0
1	34	2	1	5	0	1	5	2	7	3	3	3	3	1	4.66667	8	0
2	18	1	1	3	0	0	4	4	4	2	1	2	1	0	4	2	-99
2	25	1	0	5	0	1	7	5	7	1	1	1	1	0	6.33333	0	1
1	36	2	0	1	0	0	4	3	3	1	1	1	1	0	3.33333	0	-99
1	36	2	0	2	0	0	7	7	7	1	1	1	1	0	7	0	-99
1	22	1	1	3	0	1	3	3	2	2	2	2	2	0	2.66667	4	0
1	26	2	0	5	0	1	2	2	2	1	1	1	1	0	2	0	0
1	25	1	0	3	0	0	2	2	4	2	3	4	2	0	2.66667	7	-99
2	34	2	0	5	0	1	5	5	5	2	2	2	2	0	5	4	1
1	28	2	0	3	0	0	1	1	1	4	2	2	1	1	1	5	-99
1	30	2	0	3	1	1	2	1	1	3	4	2	4	0	1.33333	9	0
2	31	2	0	4	0	1	6	6	6	2	1	1	2	0	6	2	1
1	34	2	0	5	1	1	5	3	6	2	2	1	1	0	4.66667	2	0
1	34	2	0	3	0	0	7	7	7	1	1	1	1	0	7	0	-99
2	18	1	1	3	1	1	5	4	4	2	2	2	1	1	4.33333	3	1
1	20	1	1	3	0	1	4	3	6	2	1	2	2	0	4.33333	3	1
1	26	2	0	2	0	0	5	5	5	1	1	1	1	0	5	0	-99
2	27	2	1	4	0	1	4	3	5	3	2	2	2	0	4	5	1
2	25	1	0	3	0	0	6	5	7	3	1	2	1	0	6	3	-99
2	24	1	0	5	0	1	6	3	5	4	1	2	2	0	4.66667	5	0
2	29	2	0	3	0	0	3	1	1	3	1	2	1	0	1.66667	3	-99
1	31	2	1	2	0	0	6	6	6	1	1	1	1	0	6	0	-99
1	28	2	0	4	0	1	5	4	3	2	2	2	2	0	4	4	0
1	24	1	0	2	0	1	4	3	3	1	2	2	2	0	3.33333	3	0
2	26	2	0	4	0	0	1	6	6	1	1	1	1	0	4.33333	0	-99
1	27	2	0	4	0	0	5	4	6	1	1	2	1	0	5	1	-99
1	26	2	0	1	1	1	6	2	2	1	4	4	2	1	3.33333	7	1
1	31	2	0	3	0	1	3	2	3	1	1	1	1	0	2.66667	0	0
2	35	2	0	1	0	0	7	7	7	4	1	2	1	0	7	4	-99
1	34	2	0	3	0	0	7	7	7	1	1	2	1	0	7	1	-99
2	19	1	1	3	1	1	2	1	2	2	3	2	2	0	1.66667	5	1
1	30	2	0	1	0	1	6	5	6	2	2	2	1	0	5.66667	3	1
2	32	2	0	3	1	1	6	6	6	1	1	1	1	0	6	0	1
1	24	1	0	3	1	1	1	1	2	3	4	4	4	1	1.33333	11	1
2	34	2	0	4	0	0	2	2	1	1	1	2	1	0	1.66667	1	-99
2	30	2	0	4	0	0	4	4	4	1	2	2	1	0	4	2	-99
1	18	1	1	4	0	0	4	2	2	1	2	2	1	0	2.66667	2	-99
2	30	2	0	2	0	1	5	5	5	1	1	2	1	0	5	1	1
2	30	2	0	1	0	0	7	7	7	1	1	1	1	0	7	0	-99
2	24	1	0	3	0	1	3	2	3	3	2	2	2	0	2.66667	5	1
1	24	1	1	3	0	0	2	2	2	2	1	1	1	0	2	1	-99
1	24	1	0	2	1	1	2	2	4	4	2	4	2	1	2.66667	8	0
2	24	1	0	1	0	1	5	3	4	2	1	2	2	0	4	3	1
1	25	1	0	4	0	0	5	2	2	2	2	2	1	0	3	3	-99
2	24	1	0	3	0	1	4	4	4	2	3	2	2	0	4	5	1
2	24	1	0	1	0	1	2	2	5	3	2	3	3	0	3	7	1
1	24	1	0	2	1	0	5	5	5	2	1	1	1	0	5	1	-99
2	25	1	0	1	1	1	5	4	5	2	2	2	1	0	4.66667	3	1
1	22	1	1	2	1	0	5	2	3	2	1	2	1	0	3.33333	2	-99
2	21	1	0	5	1	1	5	3	2	4	3	3	2	0	3.33333	8	1
1	28	2	0	5	1	1	6	4	7	2	2	3	2	0	5.66667	5	1
1	22	1	0	3	0	1	6	5	6	2	1	1	1	0	5.66667	1	1
2	31	2	0	4	0	1	5	5	5	2	2	2	3	0	5	5	1
1	29	2	0	3	0	0	6	5	4	1	1	1	1	0	5	0	-99
2	28	2	0	1	0	1	6	6	6	1	2	2	1	0	6	2	0
2	29	2	0	3	0	1	5	4	4	3	1	3	4	0	4.33333	7	0
1	22	1	1	4	0	1	3	3	3	2	2	2	1	0	3	3	1
1	24	1	0	2	0	1	7	5	5	1	2	2	1	0	5.66667	2	1
1	36	2	0	4	0	0	2	2	3	2	1	2	1	0	2.33333	2	-99
1	27	2	0	2	0	1	4	5	5	3	3	2	2	0	4.66667	6	1
1	30	2	0	4	0	1	1	1	3	3	4	4	4	1	1.66667	11	1
1	35	2	0	1	1	0	6	5	5	1	1	1	1	0	5.33333	0	-99
2	33	2	0	2	0	0	6	5	6	1	1	1	1	0	5.66667	0	-99
2	25	1	0	3	1	1	6	5	7	1	1	2	1	0	6	1	1
2	30	2	0	4	1	1	6	6	5	2	2	2	1	1	5.66667	3	1
2	22	1	0	2	0	0	5	4	5	1	1	1	1	0	4.66667	0	-99
2	26	2	0	2	1	0	5	5	4	2	1	2	1	0	4.66667	2	-99
1	25	1	0	3	0	1	6	6	5	1	1	2	1	0	5.66667	1	1
2	24	1	0	4	0	0	4	4	4	2	1	1	1	0	4	1	-99
2	25	1	0	2	1	1	5	4	5	1	1	2	1	0	4.66667	1	1
1	24	1	0	4	0	1	5	5	6	1	1	1	1	0	5.33333	0	1
2	22	1	0	5	0	0	6	4	3	1	1	1	1	0	4.33333	0	-99
2	24	1	0	2	1	0	6	5	7	2	2	2	2	0	6	4	-99
1	26	2	0	3	0	0	5	5	5	1	1	1	1	0	5	0	-99
1	23	1	0	5	1	1	1	3	3	1	3	3	3	1	2.33333	6	1
2	35	2	0	2	1	0	5	4	4	1	1	2	1	0	4.33333	1	-99
2	22	1	1	3	0	1	5	5	5	2	2	2	2	0	5	4	1
1	19	1	1	3	0	0	4	4	4	1	1	2	1	0	4	1	-99
1	31	2	0	3	1	0	7	5	7	2	2	2	1	0	6.33333	3	-99
1	25	1	0	2	0	1	3	2	2	2	2	2	1	1	2.33333	3	1
2	28	2	1	2	0	1	5	2	3	2	2	4	3	1	3.33333	7	1
1	24	1	0	1	1	1	1	1	1	4	4	4	4	1	1	12	1
1	24	1	0	3	0	0	5	5	5	2	1	1	1	0	5	1	-99
1	27	2	0	4	0	0	4	3	3	1	1	1	1	0	3.33333	0	-99
1	23	1	0	3	0	0	4	4	4	2	2	2	2	0	4	4	-99
1	25	1	0	4	1	1	1	1	1	4	1	3	3	0	1	7	0
1	24	1	0	4	0	1	2	1	1	4	2	2	2	1	1.33333	6	0
2	23	1	0	5	0	0	1	1	3	1	1	4	3	0	1.66667	5	-99
2	27	2	0	2	0	1	6	4	5	1	2	2	2	0	5	3	1
1	23	1	0	3	0	1	2	2	2	1	1	2	1	0	2	1	1
1	23	1	0	2	0	0	5	5	4	1	1	2	1	0	4.66667	1	-99
2	31	2	0	5	0	0	3	2	5	4	1	4	4	0	3.33333	9	-99
1	20	1	1	3	0	1	4	3	4	1	1	1	1	0	3.66667	0	1
1	24	1	1	4	0	0	3	2	3	1	2	2	2	0	2.66667	3	-99
1	35	2	0	2	0	0	7	4	7	1	1	2	1	0	6	1	-99
1	28	2	0	4	0	0	5	2	1	1	1	1	1	0	2.66667	0	-99
1	33	2	0	3	1	0	4	3	3	1	1	2	1	0	3.33333	1	-99
2	25	1	0	1	0	1	7	7	7	1	1	1	1	0	7	0	1
1	24	1	0	2	1	1	6	5	5	1	1	2	1	0	5.33333	1	1
1	36	2	0	2	0	1	3	3	3	4	3	4	4	0	3	11	1
1	34	2	0	1	1	0	7	5	2	1	2	2	1	0	4.66667	2	-99
2	19	1	1	4	0	1	6	5	5	1	1	1	1	0	5.33333	0	1
2	24	1	1	5	0	0	6	5	6	2	1	2	1	0	5.66667	2	-99
2	20	1	1	4	1	1	3	2	2	3	4	3	2	1	2.33333	8	1
1	27	2	0	4	1	1	2	1	3	2	1	2	1	0	2	2	0
1	29	2	0	1	1	0	4	4	5	2	1	1	1	0	4.33333	1	-99
2	35	2	0	5	1	0	7	2	7	1	2	2	2	0	5.33333	3	-99
2	29	2	0	3	0	0	7	5	5	2	2	2	2	0	5.66667	4	-99
2	36	2	0	1	0	0	1	1	1	2	2	4	1	0	1	5	-99
1	22	1	0	3	0	0	3	2	2	1	1	2	1	0	2.33333	1	-99
2	23	1	0	2	1	0	5	5	4	2	2	2	1	0	4.66667	3	-99
1	23	1	0	3	0	1	5	4	5	2	2	3	1	0	4.66667	4	1
1	27	2	0	2	1	1	6	5	6	2	1	2	1	0	5.66667	2	1
1	25	1	0	3	0	0	5	3	2	2	1	2	1	0	3.33333	2	-99
1	26	2	0	1	0	0	5	3	5	2	2	1	1	0	4.33333	2	-99
2	24	1	0	2	0	1	5	4	6	1	1	2	2	0	5	2	1
1	24	1	0	3	0	0	5	5	4	1	1	2	1	0	4.66667	1	-99
1	24	1	0	3	0	0	3	3	3	1	1	1	1	0	3	0	-99
2	27	2	0	3	1	1	5	4	3	1	1	2	2	1	4	2	1
1	24	1	0	3	1	0	3	3	5	1	1	2	1	0	3.66667	1	-99
1	28	2	0	3	0	0	6	6	5	1	1	1	1	0	5.66667	0	-99
1	24	1	0	5	0	0	6	5	5	1	1	2	1	0	5.33333	1	-99
2	24	1	0	3	0	0	5	5	5	1	2	2	1	0	5	2	-99
1	25	1	0	3	0	0	7	5	4	1	1	1	1	0	5.33333	0	-99
2	25	1	0	4	1	0	5	4	7	2	1	2	1	0	5.33333	2	-99
2	31	2	0	5	0	1	4	4	5	1	2	1	1	0	4.33333	1	1
1	23	1	0	5	0	0	2	2	3	2	1	2	1	0	2.33333	2	-99
1	24	1	0	2	0	1	2	1	3	3	3	2	2	0	2	6	1
2	26	2	0	3	1	0	3	2	5	1	1	2	1	0	3.33333	1	-99
2	24	1	0	5	0	1	2	1	3	3	3	3	3	0	2	8	1
2	25	1	1	3	0	1	3	1	6	2	2	2	3	1	3.33333	5	1
2	28	2	0	3	1	0	3	3	4	1	1	2	1	0	3.33333	1	-99
2	27	2	0	1	0	1	7	7	7	1	1	1	1	0	7	0	1
1	25	1	0	2	0	0	7	3	7	1	1	1	1	0	5.66667	0	-99
2	26	2	1	4	1	0	4	3	3	2	2	1	1	1	3.33333	2	-99
1	24	1	1	3	0	0	5	3	5	1	1	1	1	0	4.33333	0	-99
1	20	1	1	4	0	0	4	4	4	2	2	2	2	0	4	4	-99
1	24	1	0	1	1	1	7	7	7	2	2	2	1	0	7	3	1
2	21	1	1	4	1	0	3	3	4	1	2	2	4	0	3.33333	5	-99
1	24	1	0	2	1	1	4	3	3	2	2	3	2	0	3.33333	5	0
1	28	2	0	4	0	0	6	6	6	1	1	1	1	0	6	0	-99
1	26	2	0	1	0	0	7	5	5	1	2	2	1	0	5.66667	2	-99
1	20	1	1	5	1	1	1	1	1	4	4	4	4	1	1	12	0
1	20	1	1	2	0	0	4	3	3	4	2	2	1	0	3.33333	5	-99
1	28	2	0	2	0	0	5	5	6	1	1	1	1	0	5.33333	0	-99
1	23	1	0	3	0	0	4	3	5	3	2	2	1	0	4	4	-99
1	18	1	1	3	0	0	3	5	3	1	1	1	1	0	3.66667	0	-99
2	31	2	0	4	1	0	4	3	3	1	1	1	1	0	3.33333	0	-99
2	24	1	0	4	0	0	4	4	4	2	2	3	3	0	4	6	-99
1	23	1	0	3	0	0	6	5	7	1	1	2	1	0	6	1	-99
1	23	1	0	4	1	1	2	2	2	2	2	3	2	1	2	5	1
1	25	1	0	5	1	1	3	2	3	2	2	1	2	0	2.66667	3	1
2	24	1	0	2	0	1	3	3	3	2	2	2	2	0	3	4	1
2	23	1	0	4	0	0	5	4	4	1	1	1	1	0	4.33333	0	-99
1	24	1	0	3	0	1	3	3	4	2	2	2	2	1	3.33333	4	1
2	22	1	1	3	0	0	5	5	4	2	1	2	1	0	4.66667	2	-99
1	23	1	0	4	0	0	6	3	5	1	1	2	2	0	4.66667	2	-99
1	25	1	0	3	0	1	6	5	5	1	1	1	1	0	5.33333	0	1
1	25	1	0	3	0	0	6	5	5	1	1	1	1	0	5.33333	0	-99
2	26	2	0	3	0	0	4	3	3	2	1	2	1	0	3.33333	2	-99
1	28	2	0	3	1	1	5	5	6	1	1	2	1	0	5.33333	1	1
2	24	1	0	1	0	0	7	7	7	1	1	1	1	0	7	0	-99
2	22	1	0	2	0	0	4	3	5	2	1	1	1	0	4	1	-99
2	23	1	0	5	1	1	5	3	4	1	2	4	4	0	4	7	1
1	27	2	0	2	1	1	6	5	6	2	2	2	2	0	5.66667	4	0
1	25	1	0	2	0	0	5	5	5	1	1	2	1	0	5	1	-99
2	23	1	0	4	0	1	6	1	5	1	2	2	2	0	4	3	1
1	23	1	0	4	0	0	5	3	6	2	1	1	1	0	4.66667	1	-99
1	24	1	0	3	0	1	4	6	5	2	2	3	3	0	5	6	0
1	27	2	0	1	0	0	3	3	2	1	1	1	1	0	2.66667	0	-99
2	25	1	0	3	0	0	4	2	3	3	2	2	2	0	3	5	-99
2	23	1	1	2	1	1	4	4	4	3	3	3	3	0	4	8	1
2	24	1	0	3	0	0	3	3	3	1	1	1	1	0	3	0	-99
1	27	2	0	1	0	1	5	4	6	2	1	1	1	0	5	1	1
1	23	1	0	2	0	0	6	5	5	3	2	2	1	0	5.33333	4	-99
1	24	1	0	4	0	1	4	4	4	1	1	2	2	0	4	2	1
2	27	2	0	5	1	1	6	3	3	2	2	2	2	1	4	4	1
1	25	1	0	5	0	1	3	3	4	1	2	2	1	0	3.33333	2	1
2	24	1	0	3	0	1	5	5	4	2	2	2	1	0	4.66667	3	1
2	26	2	0	4	0	0	6	6	6	1	1	1	1	0	6	0	-99
1	27	2	0	1	0	1	5	5	5	3	1	1	3	0	5	4	1
1	28	2	0	1	0	0	5	6	5	4	1	4	1	0	5.33333	6	-99
2	26	2	0	2	0	1	5	6	7	2	2	2	1	0	6	3	1
1	25	1	0	1	0	1	5	1	3	2	1	2	2	0	3	3	1
2	25	1	0	2	1	0	5	5	5	1	1	2	1	0	5	1	-99
2	25	1	0	3	1	1	2	2	3	2	1	2	1	0	2.33333	2	1
1	24	1	0	3	0	0	3	3	3	2	2	2	1	1	3	3	-99
2	23	1	0	5	0	0	7	7	7	2	2	2	2	0	7	4	-99
1	24	1	0	5	0	0	5	1	3	1	1	2	1	0	3	1	-99
2	23	1	0	2	1	1	3	2	5	2	3	2	3	0	3.33333	6	1
1	23	1	0	3	0	1	4	2	4	1	2	2	2	0	3.33333	3	1
2	27	2	0	3	0	0	7	6	7	2	1	2	2	0	6.66667	3	-99
1	24	1	1	4	0	0	5	5	5	1	1	1	1	0	5	0	-99
2	25	1	0	2	0	1	6	5	7	1	1	2	1	0	6	1	1
1	34	2	0	1	1	1	7	7	7	1	2	2	1	0	7	2	1
1	24	1	0	3	0	0	5	4	4	4	1	1	1	0	4.33333	3	-99
1	23	1	0	2	0	0	5	4	5	3	2	2	1	0	4.66667	4	-99
2	24	1	0	3	1	1	4	3	5	1	1	2	2	0	4	2	1
1	23	1	1	4	0	0	5	5	6	1	3	2	2	0	5.33333	4	-99
2	24	1	0	3	0	0	4	3	5	1	1	2	1	0	4	1	-99
1	24	1	0	1	0	0	5	5	4	1	1	2	1	0	4.66667	1	-99
2	24	1	0	4	0	0	6	5	5	1	1	2	2	0	5.33333	2	-99
2	24	1	0	4	0	1	4	3	3	2	2	2	2	0	3.33333	4	1
2	25	1	0	5	0	0	5	5	5	1	1	2	1	0	5	1	-99
1	23	1	1	5	0	1	5	2	6	2	3	1	1	0	4.33333	3	1
2	29	2	0	2	1	1	4	3	4	2	1	2	2	0	3.66667	3	1
2	24	1	0	4	0	1	4	3	3	1	2	3	3	0	3.33333	5	1
2	25	1	0	2	0	1	5	5	4	1	2	3	2	0	4.66667	4	1
2	25	1	0	3	0	1	5	2	3	2	2	2	2	0	3.33333	4	1
2	22	1	1	5	0	1	2	1	1	4	3	3	3	1	1.33333	9	1
2	23	1	0	5	1	1	6	6	4	3	3	2	3	0	5.33333	7	1
2	24	1	0	2	0	0	4	3	6	2	1	1	1	0	4.33333	1	-99
2	23	1	0	3	1	1	3	3	5	1	1	2	2	0	3.66667	2	1
2	26	2	0	3	0	1	3	1	1	2	2	2	1	0	1.66667	3	1
2	26	2	0	1	0	1	3	3	3	1	2	2	1	0	3	2	1
2	25	1	0	2	1	0	6	6	6	1	1	1	1	0	6	0	-99
2	24	1	0	3	0	1	4	3	4	1	1	2	2	0	3.66667	2	1
1	22	1	1	1	0	0	3	3	5	1	1	1	1	0	3.66667	0	-99
2	23	1	0	3	1	1	7	4	4	1	1	3	2	0	5	3	1
1	24	1	0	3	1	0	2	3	3	3	1	2	1	0	2.66667	3	-99
2	23	1	0	3	1	0	4	3	3	1	1	1	1	0	3.33333	0	-99
1	23	1	0	3	0	0	4	3	4	1	1	2	1	0	3.66667	1	-99
2	24	1	0	2	0	0	5	4	4	1	1	1	1	0	4.33333	0	-99
2	23	1	0	5	0	1	4	3	3	1	1	2	2	0	3.33333	2	1
1	26	2	0	2	0	0	5	4	4	1	1	1	1	0	4.33333	0	-99
2	23	1	0	3	0	0	5	5	6	2	1	2	1	0	5.33333	2	-99
1	26	2	0	3	1	0	7	4	4	1	1	1	1	0	5	0	-99
1	22	1	1	5	0	1	3	2	2	4	1	1	4	0	2.33333	6	1
2	24	1	0	4	0	1	4	4	4	2	2	2	2	0	4	4	1
1	23	1	0	2	0	1	4	3	5	3	2	1	1	0	4	3	1
2	24	1	0	1	0	0	7	5	6	1	1	2	1	0	6	1	-99
2	26	2	0	3	0	0	6	4	5	1	1	1	1	0	5	0	-99
2	24	1	0	3	0	0	2	2	2	2	2	2	1	1	2	3	-99
1	23	1	0	2	0	0	6	6	6	1	1	1	1	0	6	0	-99
1	25	1	0	4	0	1	6	3	5	1	1	2	2	0	4.66667	2	1
2	25	1	0	4	0	1	5	5	6	1	2	3	2	0	5.33333	4	1
2	24	1	0	4	0	0	3	2	2	2	1	1	2	0	2.33333	2	-99
1	22	1	1	1	0	1	3	3	3	4	1	1	1	0	3	3	1
2	24	1	0	2	1	0	5	6	6	1	1	2	2	0	5.66667	2	-99
2	23	1	0	3	0	0	6	5	6	2	2	2	1	0	5.66667	3	-99
2	23	1	0	2	1	0	4	4	4	1	2	2	2	0	4	3	-99
1	24	1	0	1	0	0	6	5	5	1	1	1	1	0	5.33333	0	-99
2	24	1	0	3	0	1	5	3	3	2	2	2	3	1	3.66667	5	1
1	24	1	0	2	1	1	5	3	4	1	1	2	1	0	4	1	0
2	27	2	1	4	0	1	4	4	5	2	1	2	2	0	4.33333	3	1
1	25	1	0	5	0	1	3	3	1	1	1	2	1	0	2.33333	1	1
2	24	1	0	4	1	1	5	4	5	2	2	3	2	1	4.66667	5	1
2	26	2	0	4	0	0	4	4	3	2	2	2	1	0	3.66667	3	-99
1	26	2	0	3	0	1	5	5	6	2	1	2	1	0	5.33333	2	1
1	26	2	0	3	0	0	5	5	6	1	1	1	1	0	5.33333	0	-99
1	25	1	1	2	0	1	4	4	4	3	2	2	1	0	4	4	1
2	26	2	0	5	0	1	4	4	5	1	1	1	1	0	4.33333	0	1
1	26	2	0	2	0	0	4	4	2	2	2	2	2	0	3.33333	4	-99
1	27	2	0	5	0	0	5	4	5	2	1	1	1	0	4.66667	1	-99
2	23	1	0	3	1	1	5	4	4	1	2	3	2	0	4.33333	4	1
1	24	1	0	1	1	1	4	2	3	2	2	2	2	0	3	4	0
1	23	1	1	2	0	1	7	6	5	1	2	2	3	0	6	4	1
2	25	1	1	2	0	1	3	3	3	1	2	2	2	0	3	3	1
1	23	1	0	4	0	0	5	3	5	3	3	3	2	0	4.33333	7	-99
1	24	1	1	4	1	1	2	2	1	2	2	1	1	1	1.66667	2	1
1	23	1	0	4	0	0	4	3	5	4	2	2	2	0	4	6	-99
1	23	1	0	2	1	1	3	3	4	2	2	2	2	0	3.33333	4	1
1	23	1	0	2	0	1	4	2	6	2	1	2	2	0	4	3	0
1	21	1	1	5	0	0	5	2	2	2	1	1	1	0	3	1	-99
2	25	1	0	2	0	1	3	1	2	3	2	2	2	0	2	5	1
1	26	2	0	2	0	0	5	4	2	1	1	2	1	0	3.66667	1	-99
2	24	1	0	1	0	0	7	7	7	1	1	1	1	0	7	0	-99
1	23	1	1	1	1	1	7	5	3	2	2	3	4	0	5	7	1
2	24	1	0	3	0	0	5	5	5	3	1	1	1	0	5	2	-99
1	23	1	1	1	0	0	5	5	7	1	1	1	1	0	5.66667	0	-99
1	24	1	0	3	0	0	5	4	6	1	1	1	1	0	5	0	-99
2	25	1	0	2	0	1	5	3	3	2	2	2	1	0	3.66667	3	0
2	24	1	1	1	0	0	7	5	6	4	1	1	1	0	6	3	-99
1	24	1	1	1	0	0	2	2	2	1	1	1	1	0	2	0	-99
2	27	2	1	4	0	0	5	5	4	2	1	3	1	0	4.66667	3	-99
2	27	2	0	2	0	0	5	4	6	1	1	2	1	0	5	1	-99
1	24	1	0	3	0	0	4	4	5	4	1	1	1	1	4.33333	3	-99
1	26	2	0	3	1	1	6	5	6	2	1	2	2	0	5.66667	3	1
1	25	1	0	3	0	1	3	2	2	2	1	2	1	0	2.33333	2	1
2	23	1	0	3	0	1	5	4	5	2	2	3	2	1	4.66667	5	1
2	24	1	0	2	0	0	3	3	3	1	2	2	2	0	3	3	-99
2	24	1	0	3	0	1	4	2	4	1	2	1	1	0	3.33333	1	1
2	24	1	0	2	0	0	4	3	4	2	1	2	2	0	3.66667	3	-99
2	23	1	0	2	0	1	3	2	2	1	2	3	3	0	2.33333	5	1
1	25	1	1	4	1	1	6	6	7	1	1	2	1	1	6.33333	1	1
1	26	2	0	1	0	1	5	4	5	2	1	2	2	0	4.66667	3	1
1	23	1	0	4	0	0	6	6	5	1	1	1	1	0	5.66667	0	-99
2	23	1	0	4	0	1	3	2	2	2	1	2	1	0	2.33333	2	1
2	28	2	0	3	0	1	6	6	6	1	1	1	1	0	6	0	1
2	24	1	0	3	0	1	5	4	5	1	1	1	1	0	4.66667	0	1
1	23	1	0	1	0	1	7	7	6	1	1	1	1	0	6.66667	0	0
2	24	1	1	4	1	1	6	6	7	2	2	3	3	0	6.33333	6	1
1	24	1	0	1	1	1	4	3	4	2	1	4	4	0	3.66667	7	1
1	23	1	1	4	1	0	5	4	4	2	1	1	1	0	4.33333	1	-99
2	24	1	0	3	0	1	6	6	6	2	2	2	1	0	6	3	1
2	26	2	0	2	1	1	5	5	6	2	2	3	3	0	5.33333	6	1
1	23	1	0	3	0	1	2	2	4	2	2	1	1	0	2.66667	2	1
1	24	1	0	1	0	1	2	1	2	4	2	4	2	0	1.66667	8	1
1	23	1	0	4	0	0	3	2	3	2	2	2	1	1	2.66667	3	-99
2	25	1	0	3	0	1	5	4	4	2	1	2	1	0	4.33333	2	0
1	23	1	0	3	0	1	3	4	4	4	2	2	1	0	3.66667	5	1
2	25	1	0	3	0	1	3	3	3	2	2	2	2	0	3	4	1
1	25	1	0	3	1	1	6	5	6	1	1	1	1	0	5.66667	0	1
2	23	1	0	1	0	1	4	3	3	1	1	1	1	0	3.33333	0	1
2	24	1	0	1	0	1	5	5	6	2	2	2	2	0	5.33333	4	1
1	23	1	0	2	0	0	4	4	3	2	2	2	1	0	3.66667	3	-99
2	23	1	0	2	0	0	6	5	6	2	1	1	1	0	5.66667	1	-99
1	22	1	0	5	0	1	5	5	6	2	2	2	1	0	5.33333	3	0
1	23	1	0	3	0	1	3	3	2	2	2	2	2	0	2.66667	4	0
2	29	2	0	1	0	1	7	7	7	1	2	2	2	0	7	3	1
2	26	2	0	3	1	0	3	3	3	1	1	2	1	0	3	1	-99
2	26	2	0	3	0	0	6	5	5	2	1	1	2	0	5.33333	2	-99
2	25	1	0	4	1	1	4	3	5	2	1	2	1	0	4	2	1
2	24	1	0	3	0	0	3	3	3	2	2	2	1	0	3	3	-99
2	25	1	0	1	0	1	6	5	5	1	1	1	1	0	5.33333	0	1
2	23	1	0	4	1	0	6	5	7	2	4	2	1	0	6	5	-99
2	24	1	0	3	0	0	5	5	3	2	3	1	2	0	4.33333	4	-99
2	23	1	0	1	0	0	7	6	6	1	1	1	1	0	6.33333	0	-99
1	25	1	0	1	0	1	4	2	2	1	1	3	2	0	2.66667	3	0
2	23	1	0	3	0	0	5	4	5	2	1	2	1	0	4.66667	2	-99
2	24	1	0	3	0	1	2	6	2	3	1	2	2	0	3.33333	4	0
1	24	1	0	1	0	1	4	5	5	4	3	2	1	0	4.66667	6	1
2	24	1	0	5	0	1	2	4	4	2	2	2	1	1	3.33333	3	1
2	23	1	0	3	1	0	6	5	7	1	1	1	1	0	6	0	-99
1	25	1	0	3	0	0	5	4	5	4	1	3	3	0	4.66667	7	-99
1	31	2	0	2	0	0	5	4	3	2	1	2	1	0	4	2	-99
2	23	1	0	2	1	1	7	5	5	1	2	1	1	0	5.66667	1	1
1	27	2	0	1	0	0	7	4	5	2	1	1	1	0	5.33333	1	-99
2	23	1	0	3	1	1	4	3	4	2	2	2	1	0	3.66667	3	1
1	25	1	0	2	0	1	5	4	6	1	2	1	2	0	5	2	1
2	23	1	0	5	1	1	2	1	1	2	3	2	1	0	1.33333	4	1
1	24	1	0	4	0	1	7	3	6	3	3	3	4	0	5.33333	9	1
1	24	1	1	4	0	0	7	5	5	1	1	1	1	0	5.66667	0	-99
2	23	1	1	3	0	0	5	5	6	1	1	1	1	0	5.33333	0	-99
2	24	1	0	3	0	1	2	3	5	2	2	2	1	0	3.33333	3	1
1	26	2	0	5	1	1	1	1	1	1	4	4	4	1	1	9	0
1	22	1	1	3	0	0	3	3	3	3	3	1	2	0	3	5	-99
1	24	1	0	5	1	1	6	5	7	1	1	3	2	0	6	3	1
1	25	1	0	3	0	0	6	5	5	1	1	2	1	0	5.33333	1	-99
1	25	1	0	3	0	0	5	3	3	1	2	2	2	0	3.66667	3	-99
2	25	1	0	4	0	0	5	4	5	1	1	1	1	0	4.66667	0	-99
1	25	1	0	2	0	0	6	6	6	4	4	2	1	0	6	7	-99
1	27	2	0	3	0	1	6	5	4	1	1	1	1	0	5	0	1
2	23	1	0	1	0	0	6	6	6	1	1	1	1	0	6	0	-99
1	21	1	1	1	0	0	4	2	4	3	2	2	1	0	3.33333	4	-99
2	24	1	0	3	1	0	4	3	4	1	1	2	1	0	3.66667	1	-99
1	22	1	1	2	0	0	7	5	5	1	2	2	2	0	5.66667	3	-99
2	25	1	0	4	0	1	4	4	5	3	2	2	1	0	4.33333	4	1
2	23	1	1	1	0	0	3	2	3	2	1	1	1	0	2.66667	1	-99
1	29	2	0	4	0	1	2	2	3	3	3	2	2	0	2.33333	6	1
1	24	1	0	2	0	1	5	4	6	1	1	2	2	0	5	2	0
1	21	1	1	3	0	1	4	3	2	1	1	4	4	0	3	6	0
2	23	1	0	4	1	1	3	3	3	3	3	4	2	1	3	8	0
1	23	1	0	3	0	0	5	4	4	1	1	2	1	0	4.33333	1	-99
1	24	1	0	1	0	1	4	4	3	1	2	2	2	0	3.66667	3	1
1	24	1	0	4	0	1	6	5	5	2	2	3	2	0	5.33333	5	1
2	23	1	0	2	1	1	5	6	4	2	1	2	2	0	5	3	1
2	24	1	1	3	1	1	6	4	4	2	2	2	2	0	4.66667	4	1
2	23	1	0	3	0	1	4	3	3	2	2	2	2	1	3.33333	4	1
1	24	1	0	3	0	1	6	5	6	1	1	1	1	0	5.66667	0	1
2	24	1	0	4	1	1	3	2	5	1	2	3	2	1	3.33333	4	1
1	26	2	0	3	0	1	5	5	6	1	4	4	4	0	5.33333	9	1
2	23	1	0	3	1	1	7	5	3	2	4	3	3	1	5	8	1
1	23	1	0	4	0	0	6	6	7	1	2	1	2	0	6.33333	2	-99
2	25	1	0	5	0	0	5	3	5	1	1	2	1	0	4.33333	1	-99
2	23	1	0	3	0	0	6	6	7	1	1	2	1	0	6.33333	1	-99
1	25	1	0	2	0	1	3	2	4	3	2	2	2	0	3	5	0
1	21	1	1	3	0	0	3	3	3	1	1	1	1	0	3	0	-99
1	24	1	0	2	0	0	5	3	3	4	1	2	2	0	3.66667	5	-99
2	23	1	0	2	0	0	5	3	2	2	4	1	1	0	3.33333	4	-99
1	23	1	0	3	1	1	6	4	4	2	3	3	2	1	4.66667	6	1
2	23	1	0	2	0	0	5	3	3	2	1	1	1	0	3.66667	1	-99
2	31	2	0	3	0	1	7	5	7	3	1	2	1	0	6.33333	3	0
1	26	2	0	1	1	1	5	4	5	2	2	2	1	0	4.66667	3	0
2	23	1	0	2	1	1	4	3	5	2	2	2	2	0	4	4	1
1	23	1	0	2	1	1	6	4	4	2	1	2	1	0	4.66667	2	0
1	25	1	0	4	0	0	4	3	4	1	1	1	1	0	3.66667	0	-99
1	25	1	0	3	1	0	5	6	6	1	1	1	1	0	5.66667	0	-99
2	25	1	1	3	1	1	5	5	5	2	1	2	2	0	5	3	1
1	24	1	1	1	0	1	2	2	6	4	2	3	3	0	3.33333	8	1
2	25	1	1	4	1	1	7	4	4	2	2	2	2	0	5	4	1
1	31	2	0	4	0	0	6	4	3	1	1	2	1	1	4.33333	1	-99
2	24	1	0	2	0	1	3	3	3	4	2	2	1	0	3	5	0
2	26	2	0	4	0	1	4	3	4	3	2	2	3	0	3.66667	6	1
